# Supplementary material for: Profiling a Community-Specific Function Landscape for Bacterial Peptides Through Protein-Level Meta-Assembly and Machine Learning
Source: Front Genet. 2022 Jul 22;13:935351. doi: 10.3389/fgene.2022.935351 (PMC9354662; doi:10.3389/fgene.2022.935351)
Supplement: Supplementary file 1 [file Table2.XLSX]

## Sheet: Sheet1
Table S2. Minimum sequence identity in PLASS
Minimum Seuquence Identity	0.8	0.99	default 0.9
Total sequences assembled:	1267	780	1217
Cluster Size (Proteins per Cluster)
1	927	660
2	137	51
3	18	6
4	3	0
