# Supplementary material for: Profiling a Community-Specific Function Landscape for Bacterial Peptides Through Protein-Level Meta-Assembly and Machine Learning
Source: Front Genet. 2022 Jul 22;13:935351. doi: 10.3389/fgene.2022.935351 (PMC9354662; doi:10.3389/fgene.2022.935351)
Supplement: Supplementary file 2 [file Table3.XLSX]

## Sheet: Sheet1
Table S3. Test on Linclust for truncated proteins with default and modified parameters
TRUNCATED PROTEIN DATA: (default params)
Proteins per Cluster	Number of Clusters
	Baseline	Percent of Length Saved
		Beginning					End
		0.5	0.6	0.7	0.8	0.9	0.5	0.6	0.7	0.8	0.9
1	0	17762	17928	18236	18824	50	17984	18137	18404	176	62
2	9405	2427	2403	2355	2232	9317	2398	2386	2332	9436	9324
3	1	808	376	794	781	24	806	798	786	109	20
4	1044	386	212	372	338	1076	376	366	364	1040	1073
5	1	217	98	195	184	4	219	206	198	27	3
6	378	108	53	91	85	371	92	90	85	326	368
7	0	48	22	51	48	2	47	47	48	15	4
8	182	21	15	19	21	183	20	23	21	156	181
9	0	16	11	14	13	1	16	16	15	7	1
10+	203	21	9	22	16	197	20	19	17	176	195
TRUNCATED PROTEIN DATA: (with params: --cov-mode 1 -c 0.5 --cluster-mode 2)
Proteins per Cluster	Number of Clusters
	Baseline	Percent of Length Saved
		Beginning					End
		0.5	0.6	0.7	0.8	0.9	0.5	0.6	0.7	0.8	0.9
1	0	346	265	191	141	65	253	191	147	107	58
2	9405	8482	8578	8678	8739	8849	8608	8685	8748	8801	8865
3	1	202	169	129	99	43	167	142	107	79	40
4	1044	1130	1148	1157	1158	1176	1147	1153	1160	1167	1182
5	1	50	35	30	22	12	38	24	23	17	14
6	378	395	396	396	407	411	400	399	398	400	404
7	0	24	19	14	6	2	10	9	6	4	3
8	182	179	177	181	186	186	177	182	183	188	184
9	0	7	8	8	3	1	5	6	4	3	1
10+	203	201	204	203	207	209	205	203	207	207	209
