# Supplementary material for: Profiling a Community-Specific Function Landscape for Bacterial Peptides Through Protein-Level Meta-Assembly and Machine Learning
Source: Front Genet. 2022 Jul 22;13:935351. doi: 10.3389/fgene.2022.935351 (PMC9354662; doi:10.3389/fgene.2022.935351)
Supplement: Supplementary file 4 [file Table6.XLSX]

## Sheet: Sheet1
Table S6. EC normalized counts for mice samples and comparison between normal and high fat diet
EC#	sample_1.1	sample_1.2	sample_1.3	sample_1.4	sample_1.5	sample_1.6	sample_1.7	sample_1.8	sample_1.9	sample_1.10	sample_1.11	sample_1.12	sample_1.13	sample_1.14	sample_1.15	sample_1.16	mice1_log2_fold_change	mice2_log2_fold_change	mice3_log2_fold_change	mice4_log2_fold_change	mice5_log2_fold_change	mice6_log2_fold_change	mice7_log2_fold_change	mice8_log2_fold_change	p-value	FDR	FDR(increase)	FDR(decrease)
1.11.1.6	1790.19	1682.66	1236.66	1096.98	1377.37	1394.19	1848.54	1389.67	1007.71	1330.04	1893.25	2542.91	1541.68	2551.11	1089.54	2290.84	-0.0893114	-0.172772	0.0174926	-0.411392	0.400035	0.425423	0.726247	1.07146	0.00404901	0.856203	0.583705	NA
3.1.3.1	555.184	269.226	747.75	198.065	993.299	110.068	600.776	209.95	443.393	505.788	102.646	506.427	628.093	1117.15	485.558	541.241	-1.0414	-1.91124	-3.16224	-1.51233	0.189546	2.29154	0.82977	0.156324	0.00631413	0.950645	0.743812	NA
3.1.21.5	2991.2	646.143	1653.68	1112.21	278.124	305.743	1833.14	359.914	685.244	2941.07	353.558	2251.99	1484.58	1959.18	959.272	3272.62	-2.20905	-0.571822	0.136127	-2.34538	2.10004	2.66774	0.399958	1.76937	0.0086968	0.983943	0.845762	NA
2.5.1.47	543.854	457.684	330.735	396.13	384.075	330.203	554.563	299.928	604.627	861.714	513.23	818.904	513.894	775.336	355.286	553.828	-0.248368	0.259579	-0.217427	-0.884532	0.510451	0.673041	0.592405	0.639005	0.010184	0.992025	0.886994	NA
6.3.2.9	373.9	242.303	301.976	182.829	768.151	770.473	585.372	429.897	309.032	402.757	285.128	624.953	352.113	416.847	675.044	780.394	-0.623747	-0.720836	0.00434821	-0.444473	0.381073	1.12939	0.242847	0.208935	0.0131821	0.99807	0.939987	NA
2.2.1.6	611.836	376.917	546.432	213.301	675.443	391.351	693.204	579.861	712.117	749.316	342.153	301.701	504.378	691.967	402.658	704.872	-0.697432	-1.35304	-0.785823	-0.257166	0.0733605	-0.180958	0.455424	0.806276	0.0145091	0.99893	0.954217	NA
4.2.3.1	407.89	269.226	287.596	167.594	675.443	623.716	492.945	659.842	604.627	1208.27	319.343	398.677	361.629	558.575	485.558	969.2	-0.597547	-0.775502	-0.114768	0.419955	0.997637	0.319216	0.625837	0.995671	0.0188919	0.999862	0.98178	NA
1.8.4.11	2232.07	1696.12	1811.85	1142.68	1708.47	1479.8	2125.82	2249.46	1048.02	1386.24	1425.64	1767.11	1370.38	1500.65	1575.1	1711.83	-0.395934	-0.664576	-0.207179	0.0815193	0.403169	0.309586	0.130916	0.120024	0.0203441	0.999929	0.986374	NA
1.4.7.1	203.945	134.613	301.976	121.886	238.392	183.446	477.54	359.914	389.649	524.521	524.635	862.004	532.927	600.26	284.229	226.566	-0.595742	-1.30188	-0.376176	-0.406987	0.427877	0.715306	0.171346	-0.325834	0.0250125	0.999992	0.99485	NA
2.1.2.9	2571.98	2153.81	1797.47	1782.59	1920.38	2152.43	2557.15	1339.68	1854.19	1892.02	1186.13	2316.64	1503.62	2200.95	1634.32	2542.58	-0.255878	-0.0119936	0.164497	-0.932138	0.0291248	0.965174	0.549389	0.637289	0.0404684	1	0.999807	NA
2.7.1.21	396.56	309.61	301.976	335.187	635.711	648.175	878.058	419.899	537.447	599.453	239.507	592.628	447.278	708.64	852.687	1082.48	-0.356069	0.150062	0.0279693	-1.06248	0.157248	1.30348	0.662694	0.343898	0.0467077	1	0.999947	NA
3.1.-.-	2436.01	2449.96	2703.4	1874	3032.87	2152.43	2233.66	2159.48	3359.04	2922.33	2406.48	3286.39	2769.32	3293.09	1918.54	2945.36	0.00823206	-0.528419	-0.494523	-0.0486996	-0.200865	0.44942	0.24983	0.618169	0.0532846	1	0.999987	NA
2.5.1.75	135.963	53.8452	186.937	76.1789	105.952	48.9189	123.236	119.971	80.617	206.062	102.646	204.726	161.781	166.739	106.586	62.935	-1.32035	-1.28397	-1.0993	-0.0384217	1.34312	0.989059	0.0432807	-0.750809	0.0541987	1	0.999988	NA
4.2.1.8	407.89	296.149	647.091	426.602	1258.18	452.5	708.608	189.954	161.234	552.621	296.533	409.452	399.695	391.836	793.472	490.893	-0.460529	-0.599929	-1.47331	-1.89379	1.77082	0.464164	-0.0285774	-0.691651	0.0549527	1	0.99999	NA
1.1.1.23	407.89	107.69	129.418	152.358	463.539	269.054	308.09	39.9904	376.213	280.994	136.861	323.251	199.848	233.434	284.229	553.828	-1.91149	0.233756	-0.782553	-2.91467	-0.419716	1.2339	0.223083	0.959922	0.0556366	1	0.99999	NA
4.2.1.9	12678.6	1184.59	1207.9	6581.85	675.443	782.702	878.058	759.818	537.447	1901.39	901.004	8641.59	1931.86	10537.9	1267.19	14550.6	-3.41883	2.44501	0.212337	-0.208407	1.82094	3.26026	2.44691	3.52034	0.0557143	1	0.99999	NA
3.4.16.4	804.451	659.604	949.067	792.26	1642.25	684.864	831.844	549.868	1370.49	1245.74	1106.3	948.204	570.994	583.586	994.801	1397.16	-0.28601	-0.260235	-1.26056	-0.59634	-0.137584	-0.22225	0.031417	0.489598	0.063233	1	0.999998	NA
2.7.7.27	566.514	457.684	517.673	487.545	582.735	281.284	600.776	279.933	295.596	215.428	330.748	732.703	314.046	525.228	544.772	553.828	-0.307155	-0.0863339	-1.04817	-1.099	-0.454607	1.14511	0.740122	0.0237432	0.0640528	1	0.999998	NA
2.3.3.13	555.184	390.378	560.812	274.244	569.491	256.824	523.754	409.902	80.617	149.863	193.887	290.926	542.444	291.793	153.957	616.763	-0.507001	-1.02938	-1.14582	-0.352848	0.8863	0.582968	-0.892249	1.99518	0.0663416	1	0.999999	NA
2.2.1.2	804.451	659.604	862.788	700.846	768.151	635.946	1016.7	439.894	913.659	768.049	558.85	646.503	808.907	1042.12	757.944	755.22	-0.28601	-0.299524	-0.272096	-1.20681	-0.250158	0.209846	0.365074	-0.0051858	0.0665047	1	0.999999	NA
1.1.5.-	419.221	201.92	129.418	167.594	450.295	48.9189	446.731	409.902	577.755	618.186	136.861	700.378	523.411	883.716	355.286	541.241	-1.05024	0.370404	-3.17641	-0.12384	0.0974197	2.34697	0.754518	0.605899	0.0794914	1	1	NA
7.2.4.2	351.239	53.8452	172.558	76.1789	278.124	97.8378	323.495	269.935	241.851	234.161	68.4307	237.051	218.881	133.391	544.772	402.784	-2.68312	-1.16914	-1.49777	-0.260248	-0.0464204	1.77763	-0.710284	-0.434714	0.0849115	1	1	NA
1.1.1.100	1325.64	471.146	316.356	259.008	304.612	452.5	308.09	359.914	161.234	384.025	114.051	1066.73	504.378	566.912	367.129	667.111	-1.49048	-0.287543	0.569403	0.223624	1.24687	3.2142	0.168306	0.859878	0.0874825	1	1	NA
3.1.11.5	872.432	538.452	532.053	350.423	595.979	513.648	385.113	389.906	416.521	1049.04	707.117	689.603	1075.37	858.705	307.915	654.524	-0.695201	-0.60107	-0.214093	0.0177999	1.33053	-0.0361304	-0.324261	1.08544	0.0909007	1	1	NA
2.6.1.1	1926.15	2248.04	2272.01	3397.58	860.859	770.473	3373.59	1509.64	1115.2	1966.96	2178.38	2251.99	3454.51	6744.59	911.901	3788.69	0.22284	0.580328	-0.159837	-1.15955	0.8181	0.0479228	0.965045	2.05355	0.0961569	1	1	NA
6.1.1.18	951.744	673.065	1265.42	609.431	754.907	599.256	770.226	579.861	940.532	711.85	969.434	1034.4	875.523	733.651	686.886	591.589	-0.499201	-1.05286	-0.33263	-0.408961	-0.40141	0.0934924	-0.254733	-0.215138	0.0981661	1	1	NA
2.-.-.-	1654.22	861.524	1610.54	868.439	1920.38	905	585.372	999.76	900.223	833.614	889.599	1174.48	342.596	875.379	1077.7	1397.16	-0.940389	-0.890281	-1.08456	0.771208	-0.110775	0.400403	1.35084	0.374232	0.0994584	1	1	NA
6.3.5.4	441.881	430.762	345.115	259.008	860.859	195.676	585.372	419.899	416.521	346.559	421.989	420.227	275.98	458.532	426.343	591.589	-0.0366845	-0.412695	-2.13163	-0.478341	-0.264592	-0.00602267	0.730383	0.471637	0.102133	1	1	NA
2.1.1.191	271.927	363.455	158.178	60.9431	52.9759	110.068	446.731	99.976	241.851	299.726	91.2409	183.176	85.649	175.076	118.429	415.371	0.417227	-1.36162	1.04105	-2.14862	0.308381	0.997606	1.02294	1.80172	0.103554	1	1	NA
1.1.1.25	215.275	215.381	186.937	182.829	172.172	232.365	354.304	209.95	107.489	252.894	57.0255	172.401	275.98	191.75	106.586	402.784	0.000702858	-0.0318855	0.430383	-0.752156	1.22667	1.57935	-0.523054	1.9081	0.104646	1	1	NA
6.1.1.6	419.221	323.071	417.014	472.309	874.103	330.203	785.631	389.906	658.372	917.912	524.635	527.977	504.378	725.314	900.058	654.524	-0.374836	0.17923	-1.40174	-1.00886	0.478835	0.00914469	0.523232	-0.458971	0.107669	1	1	NA
4.2.1.46	339.909	161.536	172.558	121.886	105.952	220.135	154.045	39.9904	120.925	262.261	193.887	431.002	161.781	150.065	142.114	213.979	-1.06863	-0.498092	1.04797	-1.91933	1.11049	1.1484	-0.107767	0.587028	0.110014	1	1	NA
4.1.1.18	929.084	471.146	603.952	639.902	423.807	440.27	801.035	549.868	618.064	777.416	524.635	409.452	190.331	583.586	248.7	390.197	-0.978128	0.0832852	0.0548529	-0.541959	0.330453	-0.356848	1.61134	0.647699	0.110016	1	1	NA
6.3.5.5	532.524	484.607	647.091	289.48	569.491	403.581	431.327	149.964	295.596	833.614	809.763	991.305	932.623	391.836	343.443	1170.59	-0.135763	-1.15776	-0.495776	-1.51792	1.49261	0.291503	-1.24891	1.76613	0.112709	1	1	NA
5.3.1.9	3523.72	1251.9	1150.38	1843.53	980.055	966.148	1309.38	969.767	1007.71	1667.23	1437.04	1680.91	2112.68	2459.4	722.415	1799.94	-1.49224	0.679883	-0.0205965	-0.432793	0.725802	0.225991	0.219138	1.31586	0.123254	1	1	NA
2.9.1.1	90.6423	201.92	186.937	137.122	410.563	146.757	184.854	119.971	201.542	168.596	57.0255	301.701	104.682	208.424	106.586	213.979	1.14682	-0.444309	-1.47789	-0.619508	-0.256121	2.38314	0.986693	0.998709	0.123275	1	1	NA
3.6.1.1	2809.91	1561.51	2415.81	2437.72	2423.65	1993.44	2942.26	2289.45	2216.97	2491.48	2474.91	2122.68	2226.87	2467.74	2854.13	2567.75	-0.847171	0.0130245	-0.281788	-0.361785	0.168342	-0.221389	0.148104	-0.152491	0.133866	1	1	NA
4.1.1.32	487.202	107.69	575.192	259.008	741.663	366.892	677.799	169.959	564.319	533.888	387.774	581.853	628.093	250.108	888.215	314.675	-2.16725	-1.14799	-1.01343	-1.98933	-0.0798286	0.584201	-1.32496	-1.49409	0.134353	1	1	NA
4.2.1.17	260.597	417.3	345.115	198.065	225.148	281.284	154.045	149.964	335.904	496.422	182.482	301.701	523.411	616.934	248.7	629.35	0.677196	-0.798012	0.31988	-0.0384845	0.562132	0.722259	0.236756	1.33596	0.135093	1	1	NA
2.7.13.3	7670.61	5599.9	7506.26	5622	7562.31	5160.94	7301.74	6028.55	5441.65	6144.39	6181.57	4945.75	4872.48	4910.46	6371.46	4594.26	-0.453869	-0.416945	-0.551104	-0.276388	0.175197	-0.321726	0.0112005	-0.471705	0.13713	1	1	NA
4.3.1.12	249.266	242.303	186.937	137.122	344.343	122.297	169.45	99.976	349.34	393.391	216.697	172.401	152.265	208.424	296.072	213.979	-0.0407073	-0.444309	-1.48589	-0.755334	0.17087	-0.328212	0.450397	-0.466615	0.137926	1	1	NA
6.1.1.19	3557.71	1938.43	1179.14	3687.06	701.931	305.743	5206.73	1709.59	1021.15	13525.2	1619.53	3663.52	3625.81	2776.2	2475.16	4644.61	-0.875723	1.6439	-1.19635	-1.60616	3.72608	1.17716	-0.385068	0.907762	0.14998	1	1	NA
4.2.2.-	271.927	53.8452	186.937	365.659	185.416	183.446	231.068	59.9856	53.7447	159.23	456.204	334.027	76.1325	300.13	142.114	125.87	-2.31508	0.964185	-0.0153263	-1.92801	1.54935	-0.448564	1.96498	-0.173817	0.168269	1	1	NA
1.8.1.2	135.963	296.149	330.735	152.358	238.392	73.3783	138.641	139.966	67.1808	243.528	193.887	312.476	38.0662	316.804	272.386	151.044	1.11739	-1.11313	-1.68642	0.0136319	1.84256	0.68572	3.02414	-0.84645	0.174148	1	1	NA
2.10.1.1	249.266	242.303	301.976	137.122	172.172	146.757	323.495	409.902	322.468	327.826	547.445	409.452	161.781	391.836	130.272	377.61	-0.0407073	-1.13326	-0.22898	0.340597	0.023701	-0.418135	1.27099	1.52816	0.176956	1	1	NA
1.7.2.2	895.093	188.458	560.812	518.016	648.955	452.5	662.394	599.856	886.787	758.683	524.635	538.752	475.828	666.956	639.515	579.002	-2.24177	-0.114308	-0.519238	-0.142848	-0.224816	0.0382365	0.486284	-0.143173	0.183976	1	1	NA
3.2.2.9	351.239	471.146	287.596	304.715	357.587	672.635	323.495	419.899	67.1808	440.223	421.989	463.327	152.265	366.826	165.8	339.849	0.422678	0.0831383	0.909642	0.375279	2.69407	0.134521	1.26299	1.03101	0.185588	1	1	NA
2.5.1.49	419.221	511.53	575.192	716.081	595.979	660.405	1047.51	559.866	618.064	571.354	593.066	657.278	466.311	1075.47	343.443	805.568	0.286488	0.315587	0.147854	-0.90261	-0.113181	0.148075	1.20385	1.22753	0.200075	1	1	NA
2.4.1.25	1574.91	1615.36	1366.08	959.854	1377.37	2311.42	1571.26	1509.64	792.734	1910.76	1414.23	1842.53	1237.15	1317.24	1184.29	1699.25	0.0365602	-0.50871	0.746435	-0.0576833	1.26817	0.381433	0.0904211	0.520507	0.20673	1	1	NA
4.2.1.49	543.854	215.381	431.394	441.837	490.027	599.256	662.394	209.95	349.34	627.552	467.609	344.802	542.444	425.184	402.658	591.589	-1.3323	0.0344308	0.289776	-1.65297	0.843276	-0.438442	-0.350654	0.553901	0.209739	1	1	NA
2.1.1.45	804.451	901.907	1035.35	1188.39	913.835	892.77	585.372	889.786	174.67	908.546	1037.86	2586.01	1770.08	1467.3	639.515	1032.13	0.164782	0.198717	-0.0336078	0.603264	2.37228	1.31628	-0.27048	0.689724	0.213519	1	1	NA
2.1.1.13	385.23	349.994	273.216	121.886	437.051	354.662	523.754	449.892	698.681	515.155	239.507	301.701	342.596	266.782	236.857	339.849	-0.138013	-1.15799	-0.300593	-0.218859	-0.438892	0.331815	-0.359653	0.519037	0.216979	1	1	NA
2.7.1.71	283.257	107.69	345.115	274.244	132.44	244.594	446.731	139.966	497.138	449.59	262.318	387.902	371.146	258.445	47.3715	377.61	-1.38697	-0.330542	0.880089	-1.66728	-0.144731	0.562602	-0.520437	2.96848	0.217273	1	1	NA
2.1.1.182	45.3212	188.458	115.038	76.1789	185.416	146.757	123.236	89.9784	80.617	243.528	45.6204	53.8752	85.649	150.065	47.3715	213.979	2.03214	-0.588324	-0.3353	-0.449489	1.58306	0.235193	0.801914	2.15197	0.221632	1	1	NA
2.7.2.4	283.257	121.152	532.053	304.715	384.075	415.811	585.372	229.945	188.106	215.428	570.255	258.601	361.629	300.13	94.743	163.631	-1.21852	-0.802088	0.114251	-1.34427	0.194692	-1.13784	-0.268109	0.781999	0.225763	1	1	NA
2.1.2.1	1314.31	794.217	1610.54	868.439	1377.37	1039.53	955.08	1119.73	1545.16	1133.34	1402.83	1594.71	1103.92	1534	805.315	667.111	-0.725986	-0.890281	-0.405654	0.229237	-0.446834	0.184829	0.474294	-0.271255	0.230283	1	1	NA
1.2.1.11	283.257	107.69	215.697	182.829	278.124	464.729	446.731	169.959	389.649	515.155	330.748	377.127	304.53	341.815	296.072	251.74	-1.38697	-0.237313	0.738588	-1.38898	0.401932	0.188781	0.166116	-0.233156	0.235029	1	1	NA
5.3.1.-	419.221	498.068	460.154	716.081	291.368	403.581	261.877	159.962	161.234	533.888	513.23	420.227	390.179	917.064	355.286	579.002	0.24809	0.63689	0.468645	-0.707671	1.72116	-0.287816	1.23077	0.703023	0.242382	1	1	NA
1.1.1.35	611.836	148.074	186.937	182.829	423.807	342.432	477.54	619.851	644.936	777.416	45.6204	1099.06	723.258	1317.24	592.143	302.088	-2.03947	-0.0318855	-0.306783	0.375607	0.26915	4.56047	0.864034	-0.968643	0.244212	1	1	NA
6.3.2.4	407.89	228.842	201.317	304.715	251.636	293.513	508.349	189.954	228.415	477.689	262.318	334.027	142.748	366.826	438.186	251.74	-0.831071	0.595571	0.221275	-1.41543	1.06113	0.347472	1.35548	-0.797178	0.250112	1	1	NA
2.6.1.-	521.193	201.92	186.937	380.894	476.783	232.365	693.204	229.945	174.67	365.292	262.318	323.251	199.848	158.402	248.7	176.218	-1.36368	1.02292	-1.03377	-1.58781	1.06012	0.30031	-0.333433	-0.494671	0.255618	1	1	NA
3.5.4.1	101.973	121.152	301.976	60.9431	384.075	61.1486	215.663	119.971	67.1808	290.36	57.0255	107.75	218.881	116.717	201.329	50.348	0.246414	-2.29019	-2.63135	-0.840791	2.09537	0.906262	-0.901396	-1.97832	0.257954	1	1	NA
4.6.1.1	657.157	592.297	790.889	670.374	622.467	672.635	785.631	1179.72	550.883	758.683	901.004	1260.68	1341.83	1217.19	213.172	1082.48	-0.149676	-0.238181	0.111653	0.585905	0.461035	0.484142	-0.140538	2.33884	0.259103	1	1	NA
2.7.2.8	147.294	174.997	244.457	91.4146	132.44	85.6081	61.6181	99.976	174.67	149.863	159.672	172.401	38.0662	308.467	177.643	226.566	0.247093	-1.40927	-0.623616	0.689361	-0.219628	0.109996	2.98579	0.349206	0.261188	1	1	NA
1.18.6.1	305.918	349.994	589.572	609.431	543.003	171.216	385.113	269.935	255.287	430.857	604.471	463.327	551.96	358.489	189.486	579.002	0.193594	0.0477157	-1.65939	-0.511075	0.752792	-0.382916	-0.62123	1.60637	0.264647	1	1	NA
1.1.1.1	135.963	107.69	402.634	213.301	331.1	207.905	246.472	319.923	134.362	252.894	421.989	290.926	333.08	250.108	177.643	302.088	-0.333566	-0.913412	-0.668767	0.374961	0.907409	-0.535016	-0.411882	0.762658	0.275415	1	1	NA
2.1.2.2	203.945	269.226	417.014	60.9431	132.44	232.365	323.495	429.897	134.362	215.428	45.6204	204.726	95.1656	100.043	189.486	264.327	0.398929	-2.75454	0.806397	0.409146	0.677071	2.14169	0.0713818	0.478088	0.277327	1	1	NA
3.4.11.4	1076.38	619.22	10727.3	1843.53	715.175	538.108	785.631	1049.75	658.372	1227.01	3957.57	1293.01	1303.77	1167.17	414.5	4342.52	-0.796672	-2.5401	-0.409738	0.417658	0.897152	-1.61314	-0.159541	3.38594	0.278052	1	1	NA
3.5.4.16	1336.97	969.214	1380.46	1416.93	1642.25	2152.43	1648.28	969.767	994.276	1404.97	1516.88	1260.68	1456.03	1542.34	1231.66	1523.03	-0.463675	0.0375887	0.390082	-0.764642	0.498395	-0.26671	0.0830172	0.306116	0.288278	1	1	NA
2.7.7.85	283.257	161.536	373.875	335.187	211.904	48.9189	154.045	169.959	161.234	112.397	159.672	193.951	85.649	66.6956	296.072	327.262	-0.806441	-0.157145	-2.09254	0.140963	-0.516688	0.278996	-0.356122	0.144037	0.290318	1	1	NA
1.4.1.13	589.175	336.533	819.649	441.837	238.392	281.284	646.99	429.897	389.649	646.285	330.748	409.452	295.013	333.478	509.243	239.153	-0.806116	-0.889987	0.237773	-0.588629	0.72853	0.307125	0.176249	-1.08723	0.290381	1	1	NA
2.7.7.4	770.46	188.458	805.269	807.496	781.395	574.797	508.349	649.844	927.095	739.95	399.179	937.429	380.662	1192.18	1314.56	692.285	-2.02571	0.00397982	-0.442337	0.353657	-0.324897	1.2296	1.64445	-0.924154	0.291497	1	1	NA
2.8.1.6	339.909	107.69	287.596	152.358	715.175	428.04	354.304	339.918	429.957	280.994	307.938	290.926	314.046	391.836	331.6	163.631	-1.64916	-0.91215	-0.739199	-0.0596275	-0.611882	-0.0817128	0.318364	-1.01455	0.304272	1	1	NA
2.1.1.72	2798.58	2113.42	2962.24	2772.91	3311	2458.17	3897.34	2329.44	2996.26	2463.38	2372.26	2359.74	2436.24	2376.03	2913.35	2001.33	-0.404946	-0.0952534	-0.429527	-0.742259	-0.282423	-0.00763526	-0.0360879	-0.541489	0.31057	1	1	NA
3.6.3.17	543.854	578.836	848.408	518.016	1099.25	501.419	646.99	489.882	685.244	533.888	342.153	398.677	780.358	516.891	722.415	704.872	0.0897759	-0.710678	-1.13087	-0.400594	-0.359486	0.219981	-0.593336	-0.035416	0.311665	1	1	NA
3.4.21.-	679.817	1023.06	1107.24	1660.7	1231.69	1247.43	970.485	1299.69	577.755	1423.7	958.029	1530.06	808.907	1483.98	1089.54	1120.24	0.588959	0.584383	0.0183067	0.421011	1.29963	0.674881	0.874611	0.040052	0.319982	1	1	NA
3.5.1.-	1133.03	349.994	834.028	411.366	662.199	501.419	693.204	719.827	967.404	533.888	1049.27	775.804	580.51	741.988	1113.23	1006.96	-1.69194	-1.0179	-0.400552	0.0542948	-0.856372	-0.435139	0.353535	-0.144607	0.321499	1	1	NA
2.7.1.30	260.597	53.8452	301.976	121.886	384.075	342.432	492.945	269.935	524.01	206.062	68.4307	161.626	266.464	258.445	485.558	201.392	-2.25391	-1.30188	-0.165116	-0.866402	-1.34228	1.22791	-0.0439123	-1.26546	0.330528	1	1	NA
1.5.1.2	90.6423	94.2291	301.976	121.886	185.416	122.297	200.259	119.971	53.7447	309.093	91.2409	53.8752	218.881	66.6956	94.743	276.914	0.0553892	-1.30188	-0.596383	-0.734388	2.50191	-0.749251	-1.69959	1.5374	0.34442	1	1	NA
3.5.4.13	147.294	53.8452	603.952	152.358	384.075	220.135	77.0226	339.918	201.542	365.292	296.533	377.127	161.781	425.184	153.957	100.696	-1.43502	-1.97992	-0.800214	2.12746	0.854768	0.345821	1.38854	-0.607607	0.352353	1	1	NA
5.2.1.8	1257.66	1278.82	1869.37	1051.27	2092.55	1785.54	1663.69	1469.65	1236.13	1114.61	1779.2	1788.66	1560.72	1900.82	1326.4	994.374	0.0240544	-0.829824	-0.228783	-0.178801	-0.149164	0.0076471	0.284252	-0.415295	0.355455	1	1	NA
1.1.1.6	883.763	767.294	1265.42	457.073	490.027	648.175	1340.19	429.897	483.702	861.714	1026.46	431.002	751.808	1125.49	1172.44	931.439	-0.203631	-1.46711	0.402805	-1.6381	0.831784	-1.24997	0.581477	-0.331668	0.356016	1	1	NA
3.5.1.28	1053.72	349.994	661.471	594.195	1284.67	941.689	939.676	1169.72	725.553	805.515	661.496	980.529	1322.8	942.075	888.215	742.633	-1.58734	-0.154494	-0.447663	0.315626	0.150633	0.567119	-0.489243	-0.257941	0.361464	1	1	NA
2.1.3.2	237.936	349.994	345.115	152.358	225.148	305.743	415.922	209.95	564.319	384.025	273.723	387.902	209.364	400.173	319.757	352.436	0.554821	-1.17435	0.439766	-0.982879	-0.554114	0.50143	0.931336	0.139967	0.363664	1	1	NA
1.1.1.308	158.624	53.8452	301.976	274.244	105.952	232.365	61.6181	159.962	161.234	365.292	159.672	237.051	47.5828	100.043	248.7	402.784	-1.54124	-0.138492	1.12563	1.36207	1.17492	0.567157	1.05646	0.693387	0.364089	1	1	NA
1.3.3.3	430.551	282.687	460.154	441.837	516.515	550.338	539.158	609.854	510.574	992.844	627.281	301.701	475.828	800.347	450.029	893.678	-0.605229	-0.0584701	0.0913345	0.177444	0.958076	-1.05351	0.748958	0.988148	0.366507	1	1	NA
2.4.1.129	498.533	551.914	1078.48	975.09	874.103	733.783	585.372	569.863	658.372	1049.04	547.445	732.703	532.927	308.467	651.358	1208.35	0.146475	-0.145258	-0.252133	-0.0386707	0.671283	0.419849	-0.786858	0.8905	0.371091	1	1	NA
2.3.3.9	1042.39	713.449	1035.35	518.016	741.663	978.378	1509.64	1269.7	859.915	992.844	1117.7	1088.28	561.477	792.01	829.001	541.241	-0.546371	-0.997653	0.399158	-0.249545	0.207149	-0.0384493	0.495545	-0.614178	0.373847	1	1	NA
3.1.27.6	305.918	215.381	230.077	60.9431	331.1	550.338	385.113	389.906	873.351	824.248	193.887	398.677	846.974	775.336	367.129	339.849	-0.504279	-1.89936	0.73132	0.0177999	-0.0833846	1.0362	-0.127338	-0.111078	0.380256	1	1	NA
1.1.1.49	328.578	188.458	503.293	304.715	397.319	342.432	338.9	379.909	564.319	430.857	159.672	355.577	333.08	408.51	177.643	100.696	-0.798741	-0.722073	-0.2139	0.164337	-0.388512	1.1501	0.293708	-0.812816	0.386037	1	1	NA
3.2.1.1	181.285	134.613	690.23	289.48	172.172	110.068	693.204	319.923	53.7447	318.459	125.456	43.1002	237.914	125.054	201.329	176.218	-0.426697	-1.25073	-0.640767	-1.11313	2.54484	-1.51978	-0.922447	-0.191175	0.397987	1	1	NA
1.4.1.4	430.551	188.458	532.053	533.252	582.735	476.959	585.372	509.878	644.936	608.819	342.153	474.102	380.662	383.5	781.629	465.719	-1.18765	0.00324278	-0.288426	-0.198838	-0.0830089	0.469385	0.0106849	-0.745774	0.398264	1	1	NA
1.17.99.6	215.275	498.068	690.23	944.618	794.639	379.121	1201.55	369.911	564.319	365.292	421.989	980.529	732.775	900.39	485.558	855.917	1.20637	0.452091	-1.06565	-1.69695	-0.626072	1.21441	0.296814	0.816544	0.402134	1	1	NA
2.6.1.9	555.184	174.997	445.774	243.772	648.955	452.5	215.663	289.93	174.67	674.385	604.471	495.652	409.212	225.098	568.458	365.023	-1.66001	-0.868104	-0.519238	0.425219	1.94284	-0.285821	-0.859424	-0.637654	0.404922	1	1	NA
4.2.1.79	351.239	484.607	474.533	624.667	198.66	171.216	415.922	349.916	295.596	318.459	330.748	258.601	228.397	500.217	177.643	339.849	0.463235	0.395848	-0.213323	-0.248652	0.107135	-0.353792	1.12759	0.932054	0.407282	1	1	NA
5.3.1.5	328.578	269.226	647.091	518.016	490.027	195.676	739.417	629.849	806.17	739.95	695.712	495.652	704.225	550.238	675.044	579.002	-0.286455	-0.320416	-1.31999	-0.231044	-0.123497	-0.488326	-0.355408	-0.221057	0.408237	1	1	NA
6.3.5.3	430.551	201.92	575.192	289.48	331.1	758.243	246.472	689.834	550.883	1030.31	296.533	905.104	932.623	825.358	438.186	906.265	-1.08862	-0.988112	1.19295	1.48107	0.902044	1.60663	-0.176073	1.04669	0.408555	1	1	NA
1.4.4.2	1031.06	471.146	1437.98	1767.35	728.419	782.702	816.44	879.789	618.064	1058.41	1072.08	678.828	1161.02	1000.43	473.715	1422.33	-1.12822	0.297357	0.103558	0.107684	0.7751	-0.658516	-0.214568	1.58414	0.414291	1	1	NA
3.5.4.19	1257.66	1480.74	3062.9	2239.66	2185.26	1724.39	1694.5	1669.6	1639.21	1798.36	1847.63	2230.44	3007.23	1984.19	1326.4	2089.44	0.235405	-0.451445	-0.34154	-0.0213429	0.133601	0.271517	-0.599637	0.655204	0.427541	1	1	NA
3.1.3.70	181.285	255.765	244.457	335.187	357.587	281.284	585.372	219.947	107.489	74.9316	228.102	269.376	285.497	208.424	59.2143	654.524	0.494255	0.453796	-0.34518	-1.40811	-0.51478	0.238977	-0.452094	3.44447	0.428962	1	1	NA
3.4.11.-	668.487	242.303	546.432	198.065	622.467	733.783	523.754	519.875	214.979	393.391	376.369	657.278	333.08	200.087	485.558	201.392	-1.4603	-1.45944	0.237006	-0.0107028	0.868738	0.802723	-0.732374	-1.26546	0.43527	1	1	NA
3.6.4.13	407.89	471.146	373.875	228.537	344.343	489.189	338.9	209.95	255.287	309.093	307.938	301.701	390.179	333.478	343.443	465.719	0.207518	-0.707685	0.505306	-0.68821	0.27494	-0.0294219	-0.225918	0.438289	0.439246	1	1	NA
1.7.2.1	736.469	336.533	819.649	670.374	821.127	623.716	662.394	589.858	725.553	1049.04	958.029	387.902	704.225	850.368	532.929	541.241	-1.12756	-0.289648	-0.396161	-0.167054	0.531308	-1.30217	0.271699	0.0222869	0.446414	1	1	NA
2.1.3.15	1144.36	632.681	733.37	792.26	1417.11	892.77	1663.69	1189.71	1263	1020.94	1026.46	980.529	599.543	817.021	1207.97	667.111	-0.853971	0.111288	-0.66599	-0.483425	-0.306681	-0.0659785	0.445869	-0.855621	0.447711	1	1	NA
3.4.24.-	725.139	1090.37	819.649	472.309	1178.71	941.689	1032.1	969.767	1034.58	955.378	399.179	1002.08	846.974	942.075	1586.94	1120.24	0.587818	-0.793982	-0.323584	-0.0897868	-0.114792	1.32572	0.153353	-0.502061	0.476213	1	1	NA
2.5.1.7	249.266	457.684	431.394	563.724	344.343	232.365	354.304	329.921	228.415	608.819	718.522	431.002	323.563	233.434	47.3715	553.828	0.874037	0.385199	-0.565445	-0.102568	1.41042	-0.736001	-0.469314	3.51981	0.477292	1	1	NA
2.7.4.25	407.89	121.152	345.115	137.122	172.172	452.5	369.709	269.935	188.106	477.689	285.128	140.076	218.881	166.739	272.386	402.784	-1.74304	-1.32531	1.3889	-0.452337	1.33989	-1.02019	-0.390505	0.562645	0.478363	1	1	NA
1.2.7.3	113.303	403.839	345.115	213.301	423.807	48.9189	138.641	339.918	174.67	440.223	205.292	366.352	142.748	200.087	319.757	352.436	1.82449	-0.691615	-3.08915	1.28771	1.32864	0.832474	0.484272	0.139967	0.478465	1	1	NA
5.4.99.-	453.212	161.536	258.836	259.008	211.904	342.432	739.417	349.916	470.266	140.497	216.697	614.178	228.397	308.467	201.329	276.914	-1.48261	0.000953377	0.689825	-1.07721	-1.73577	1.49868	0.431936	0.457938	0.482365	1	1	NA
4.4.1.8	475.872	228.842	503.293	594.195	662.199	525.878	539.158	729.825	429.957	1002.21	707.117	646.503	1141.99	558.575	367.129	780.394	-1.05296	0.239101	-0.331973	0.436143	1.21901	-0.129101	-1.0304	1.08584	0.489121	1	1	NA
3.1.3.11	2118.76	2894.18	2128.21	1919.71	1973.35	1895.61	2757.41	1479.64	2001.99	2425.91	2566.15	2909.26	3016.75	3093.01	2676.49	2227.9	0.44975	-0.148681	-0.0579592	-0.897611	0.276967	0.180982	0.0360036	-0.264548	0.491828	1	1	NA
5.3.1.25	419.221	269.226	244.457	152.358	185.416	195.676	246.472	49.988	282.159	440.223	444.799	290.926	704.225	141.728	201.329	579.002	-0.63698	-0.678567	0.0772942	-2.27904	0.639894	-0.61079	-2.30482	1.51936	0.502393	1	1	NA
1.1.1.40	215.275	605.759	417.014	76.1789	132.44	330.203	77.0226	129.969	53.7447	636.919	342.153	635.728	447.278	233.434	343.443	855.917	1.48825	-2.43727	1.31152	0.747259	3.54258	0.891824	-0.93521	1.31489	0.502991	1	1	NA
2.7.7.8	90.6423	188.458	417.014	259.008	264.88	244.594	369.709	249.94	873.351	177.963	91.2409	258.601	76.1325	208.424	106.586	453.132	1.04779	-0.684995	-0.114495	-0.562943	-2.28855	1.49282	1.44101	2.07762	0.50658	1	1	NA
3.2.1.17	317.248	228.842	244.457	60.9431	331.1	293.513	523.754	299.928	349.34	168.596	353.558	150.851	161.781	275.119	296.072	251.74	-0.469508	-1.98645	-0.173283	-0.802222	-1.04665	-1.22337	0.762355	-0.233156	0.509744	1	1	NA
1.17.4.2	895.093	740.372	1437.98	807.496	662.199	574.797	801.035	1079.74	618.064	524.521	832.573	668.053	532.927	625.271	473.715	579.002	-0.273451	-0.831734	-0.203882	0.430283	-0.236338	-0.317188	0.230144	0.288998	0.510426	1	1	NA
6.3.1.5	135.963	215.381	532.053	396.13	423.807	220.135	477.54	239.942	241.851	149.863	250.912	581.853	190.331	300.13	367.129	176.218	0.659782	-0.424666	-0.941881	-0.989952	-0.68683	1.21021	0.654315	-1.05469	0.516742	1	1	NA
3.2.2.-	317.248	538.452	345.115	411.366	291.368	293.513	400.518	139.966	403.085	412.124	216.697	269.376	475.828	575.249	307.915	365.023	0.761343	0.252673	0.0105497	-1.51011	0.0319161	0.312646	0.273224	0.244727	0.519452	1	1	NA
3.6.1.7	589.175	403.839	273.216	457.073	609.223	415.811	477.54	329.921	241.851	234.161	764.142	301.701	180.815	250.108	59.2143	276.914	-0.543794	0.740264	-0.549945	-0.532154	-0.0464204	-1.33783	0.465842	2.20646	0.522706	1	1	NA
4.1.3.1	532.524	1049.98	1524.26	761.789	1244.93	880.54	724.013	679.837	765.861	1180.17	1459.85	1217.58	846.974	833.695	1231.66	1497.85	0.978114	-0.999699	-0.49913	-0.0906969	0.623183	-0.26161	-0.0227711	0.282087	0.529612	1	1	NA
3.6.3.12	56.6514	121.152	301.976	60.9431	344.343	220.135	415.922	299.928	53.7447	112.397	467.609	140.076	190.331	158.402	130.272	302.088	1.08325	-2.29019	-0.643105	-0.470359	1.0506	-1.73192	-0.263402	1.20718	0.530866	1	1	NA
1.12.99.6	237.936	363.455	143.798	121.886	397.319	317.973	308.09	79.9808	295.596	243.528	285.128	204.726	190.331	166.739	272.386	415.371	0.609117	-0.236719	-0.320492	-1.93238	-0.278499	-0.475936	-0.189854	0.606931	0.531814	1	1	NA
3.2.1.3	181.285	67.3065	143.798	121.886	92.7079	97.8378	138.641	329.921	53.7447	168.596	102.646	334.027	95.1656	108.38	272.386	100.696	-1.4161	-0.236719	0.0768926	1.24477	1.63131	1.69261	0.18576	-1.42668	0.535046	1	1	NA
3.2.1.93	79.312	121.152	345.115	60.9431	397.319	48.9189	123.236	79.9808	255.287	46.8323	193.887	312.476	85.649	166.739	390.815	125.87	0.604987	-2.48224	-2.99627	-0.617434	-2.42171	0.68572	0.952962	-1.62682	0.539002	1	1	NA
2.4.1.1	3421.75	4361.46	3479.91	2803.38	2953.41	3424.32	2695.79	4039.03	2566.31	4065.04	3752.28	3825.14	2693.19	3359.79	3162.05	4241.82	0.349988	-0.311782	0.213371	0.583122	0.663369	0.0277383	0.318951	0.423709	0.540433	1	1	NA
2.7.1.2	215.275	174.997	129.418	60.9431	172.172	85.6081	154.045	369.911	349.34	365.292	114.051	129.301	295.013	867.042	201.329	100.696	-0.29732	-1.07413	-0.99963	1.25838	0.064236	0.179569	1.5521	-0.992438	0.547582	1	1	NA
6.3.5.2	237.936	201.92	445.774	243.772	52.9759	342.432	138.641	209.95	255.287	449.59	91.2409	549.528	237.914	316.804	47.3715	75.522	-0.235717	-0.868104	2.66964	0.595179	0.814053	2.57734	0.411646	0.661719	0.55236	1	1	NA
3.2.1.86	396.56	767.294	618.331	807.496	1006.54	905	847.249	699.832	725.553	496.422	467.609	700.378	323.563	500.217	402.658	1145.42	0.950486	0.384529	-0.153259	-0.275419	-0.546597	0.581806	0.626936	1.50593	0.555711	1	1	NA
3.6.1.23	351.239	188.458	402.634	182.829	278.124	856.081	323.495	439.894	255.287	402.757	467.609	603.403	266.464	375.163	603.986	654.524	-0.894674	-1.13468	1.61853	0.442237	0.655728	0.367124	0.492013	0.115747	0.560655	1	1	NA
3.6.3.-	3387.76	3580.71	3666.85	3047.15	3920.22	3106.35	3234.95	2039.51	3990.54	3568.62	3022.35	2435.16	3311.76	3493.18	2948.87	2316.01	0.0798915	-0.266998	-0.335617	-0.665259	-0.161176	-0.31154	0.0769193	-0.34839	0.561807	1	1	NA
2.7.-.-	872.432	713.449	575.192	883.675	688.687	525.878	1062.91	859.794	658.372	974.111	729.927	743.478	504.378	366.826	722.415	881.091	-0.289864	0.618598	-0.388473	-0.30564	0.564474	0.0265027	-0.45834	0.286103	0.565116	1	1	NA
4.4.1.21	1314.31	161.536	661.471	883.675	1086.01	819.391	1032.1	499.88	1222.69	758.683	501.825	668.053	942.139	658.619	722.415	289.501	-3.01658	0.417291	-0.405976	-1.04445	-0.68777	0.412065	-0.515839	-1.31628	0.572919	1	1	NA
3.4.21.89	339.909	201.92	632.711	441.837	370.831	525.878	415.922	539.87	577.755	590.087	216.697	883.554	390.179	266.782	592.143	465.719	-0.748477	-0.517048	0.50282	0.375505	0.0304164	2.02263	-0.546768	-0.345826	0.583627	1	1	NA
3.4.11.1	169.954	498.068	230.077	121.886	304.612	171.216	61.6181	99.976	295.596	327.826	136.861	215.501	342.596	200.087	82.9001	516.067	1.54563	-0.91105	-0.827479	0.689361	0.148826	0.651156	-0.772896	2.62361	0.585503	1	1	NA
3.5.4.4	1506.93	1696.12	1207.9	959.854	1019.79	1198.51	985.889	1179.72	282.159	1011.58	1368.61	818.904	1170.54	950.412	888.215	1674.07	0.170524	-0.33131	0.232767	0.258703	1.83834	-0.740242	-0.30026	0.913619	0.587358	1	1	NA
2.8.1.8	1268.99	551.914	647.091	518.016	66.2199	110.068	585.372	529.873	550.883	768.049	501.825	614.178	666.159	433.521	521.086	503.48	-1.19969	-0.320416	0.724476	-0.14345	0.478714	0.290948	-0.618604	-0.0494901	0.59389	1	1	NA
1.7.99.4	679.817	1184.59	790.889	716.081	1496.57	1271.89	770.226	1069.74	403.085	814.881	1140.51	1120.61	1037.3	1117.15	627.672	931.439	0.800271	-0.143161	-0.234514	0.473387	1.0137	-0.0253798	0.106885	0.568701	0.595743	1	1	NA
4.2.1.20	1008.4	969.214	963.447	1554.05	1125.74	758.243	1386.41	969.767	859.915	1423.7	1494.07	1422.31	1141.99	1275.55	1515.89	1120.24	-0.057117	0.689187	-0.569519	-0.515194	0.726717	-0.070966	0.159444	-0.436014	0.603615	1	1	NA
2.5.1.6	1552.25	2207.65	1898.13	944.618	953.567	1540.95	1848.54	1089.74	2297.58	1667.23	1573.91	1724.01	1284.74	1750.76	1231.66	1548.2	0.507878	-1.00601	0.691834	-0.761863	-0.462428	0.131338	0.44621	0.329752	0.615002	1	1	NA
2.4.1.8	317.248	94.2291	316.356	152.358	185.416	146.757	184.854	39.9904	214.979	224.795	159.672	237.051	275.98	75.0325	260.543	50.348	-1.74068	-1.0492	-0.3353	-2.18081	0.0641241	0.567157	-1.86509	-2.34867	0.618193	1	1	NA
2.7.7.65	668.487	296.149	431.394	121.886	463.539	48.9189	508.349	599.856	403.085	215.428	364.964	86.2004	380.662	400.173	686.886	264.327	-1.17187	-1.81502	-3.21814	0.238364	-0.900769	-2.06929	0.0719291	-1.3744	0.634766	1	1	NA
1.14.13.81	101.973	228.842	186.937	60.9431	132.44	85.6081	77.0226	109.974	255.287	93.6645	262.318	140.076	38.0662	300.13	106.586	239.153	1.15838	-1.60124	-0.623616	0.508252	-1.43687	-0.900335	2.94639	1.15847	0.638538	1	1	NA
2.4.2.19	90.6423	121.152	115.038	91.4146	105.952	48.9189	354.304	239.942	309.032	93.6645	159.672	140.076	180.815	200.087	47.3715	151.044	0.414589	-0.328409	-1.0993	-0.560366	-1.71152	-0.187645	0.14535	1.65226	0.644598	1	1	NA
1.10.3.-	237.936	336.533	273.216	319.951	251.636	330.203	123.236	339.918	255.287	252.894	91.2409	334.027	171.298	316.804	142.114	239.153	0.498402	0.22704	0.390656	1.45634	-0.0135334	1.8608	0.883231	0.746786	0.650121	1	1	NA
5.3.1.14	1246.33	444.223	647.091	578.959	900.591	794.932	785.631	719.827	644.936	1301.94	775.547	441.777	504.378	700.303	947.43	352.436	-1.48625	-0.160244	-0.179827	-0.126033	1.0123	-0.810494	0.472677	-1.42409	0.661568	1	1	NA
2.3.1.129	611.836	1117.29	718.99	121.886	768.151	489.189	631.585	369.911	577.755	252.894	821.168	581.853	266.464	516.891	663.201	365.023	0.86772	-2.55065	-0.649929	-0.770186	-1.18873	-0.496302	0.953305	-0.859684	0.669917	1	1	NA
2.7.1.156	770.46	807.678	834.028	487.545	1059.52	599.256	939.676	689.834	806.17	252.894	855.383	1519.28	656.643	683.63	994.801	830.743	0.0679752	-0.773334	-0.821119	-0.445358	-1.66864	0.82801	0.0580199	-0.25972	0.692954	1	1	NA
5.4.2.8	294.588	296.149	57.5192	167.594	211.904	379.121	308.09	369.911	161.234	290.36	228.102	420.227	580.51	550.238	59.2143	213.979	0.00759981	1.52657	0.836259	0.263045	0.844727	0.878606	-0.0771277	1.83602	0.695246	1	1	NA
4.2.1.47	351.239	121.152	186.937	533.252	437.051	330.203	261.877	139.966	309.032	290.36	239.507	43.1002	38.0662	208.424	201.329	327.262	-1.52788	1.50727	-0.403386	-0.899036	-0.0896131	-2.44722	2.42243	0.698147	0.705948	1	1	NA
2.7.1.69	929.084	982.675	905.927	457.073	476.783	1100.68	754.822	449.892	725.553	627.552	193.887	452.552	542.444	408.51	864.529	805.568	0.0808216	-0.985409	1.20527	-0.745264	-0.209035	1.21863	-0.408231	-0.101786	0.715564	1	1	NA
2.1.2.11	396.56	269.226	704.61	457.073	317.856	293.513	831.844	439.894	376.213	280.994	114.051	269.376	580.51	375.163	675.044	239.153	-0.557006	-0.623293	-0.11457	-0.917613	-0.419716	1.23269	-0.628448	-1.49316	0.716369	1	1	NA
4.3.1.17	634.496	1198.06	129.418	563.724	609.223	1149.59	1001.29	399.904	349.34	1058.41	912.409	1131.38	694.709	1042.12	544.772	1346.81	0.915944	2.1144	0.91497	-1.32198	1.59643	0.310026	0.584347	1.30425	0.719438	1	1	NA
6.3.4.2	872.432	457.684	359.495	670.374	927.079	953.918	462.136	549.868	362.776	702.484	684.307	355.577	418.729	700.303	603.986	767.807	-0.929194	0.897138	0.0411304	0.250272	0.951465	-0.942537	0.740582	0.34572	0.725776	1	1	NA
1.-.-.-	1574.91	1319.21	1452.36	1081.74	1946.87	1088.45	1494.24	1919.54	2230.4	2004.42	1117.7	937.429	1665.4	1092.14	1740.9	2164.97	-0.25542	-0.424705	-0.8383	0.361136	-0.154046	-0.253504	-0.608255	0.314347	0.728512	1	1	NA
6.3.4.13	623.166	444.223	301.976	365.659	344.343	428.04	677.799	409.902	510.574	627.552	729.927	506.427	456.795	450.195	556.615	591.589	-0.487401	0.275235	0.313081	-0.724191	0.297089	-0.526526	-0.0209498	0.0877638	0.728824	1	1	NA
2.7.8.6	430.551	282.687	115.038	152.358	264.88	281.284	246.472	269.935	188.106	487.056	558.85	1185.26	409.212	300.13	532.929	251.74	-0.605229	0.402299	0.0863723	0.13068	1.36785	1.0833	-0.445983	-1.07899	0.729355	1	1	NA
2.7.7.-	1268.99	982.675	848.408	1096.98	1430.35	1626.55	1047.51	1279.69	1854.19	1030.31	809.763	1336.11	1103.92	1342.25	959.272	1837.7	-0.368566	0.370316	0.185328	0.288587	-0.84709	0.721762	0.281783	0.937173	0.732403	1	1	NA
2.1.1.-	2152.75	2584.57	2257.63	2392.02	1748.21	2225.81	1617.47	2049.51	1907.94	2425.91	1767.79	2359.74	2436.24	2334.34	1634.32	2378.94	0.263629	0.0833833	0.348278	0.341346	0.346353	0.416472	-0.0616121	0.541359	0.733478	1	1	NA
2.1.2.3	645.826	498.068	503.293	502.781	569.491	317.973	369.709	439.894	322.468	496.422	536.04	721.928	637.609	425.184	378.972	213.979	-0.374141	-0.00146676	-0.838771	0.250148	0.620848	0.428823	-0.583457	-0.821696	0.735966	1	1	NA
6.3.4.21	283.257	565.375	603.952	167.594	768.151	550.338	400.518	799.808	725.553	814.881	364.964	657.278	285.497	225.098	698.729	704.872	0.99456	-1.84327	-0.480331	0.995993	0.167292	0.846997	-0.341574	0.0126107	0.737846	1	1	NA
1.13.11.-	90.6423	107.69	618.331	60.9431	238.392	97.8378	61.6181	369.911	147.798	215.428	136.861	53.8752	161.781	241.771	165.8	201.392	0.246139	-3.3217	-1.27624	2.56642	0.540537	-1.32899	0.576662	0.279032	0.738101	1	1	NA
2.5.1.-	430.551	444.223	488.913	137.122	476.783	538.108	477.54	199.952	255.287	384.025	456.204	355.577	447.278	391.836	426.343	113.283	0.0449973	-1.82658	0.174217	-1.25179	0.58719	-0.358627	-0.190466	-1.90278	0.740297	1	1	NA
3.1.3.18	373.9	134.613	115.038	60.9431	66.2199	232.365	323.495	239.942	174.67	243.528	273.723	269.376	247.431	183.413	307.915	302.088	-1.46701	-0.905587	1.79563	-0.429508	0.477129	-0.0230074	-0.429904	-0.0274704	0.74566	1	1	NA
2.7.1.35	203.945	53.8452	503.293	152.358	105.952	256.824	184.854	259.938	335.904	149.863	193.887	290.926	409.212	266.782	94.743	138.457	-1.9018	-1.71736	1.26943	0.489533	-1.1591	0.582968	-0.615309	0.542583	0.748989	1	1	NA
3.6.4.-	736.469	255.765	488.913	335.187	741.663	1063.99	770.226	639.846	900.223	590.087	889.599	743.478	666.159	850.368	734.258	465.719	-1.52213	-0.543262	0.520055	-0.267175	-0.608515	-0.258545	0.351753	-0.655695	0.750337	1	1	NA
2.6.1.37	90.6423	296.149	143.798	121.886	172.172	48.9189	354.304	169.959	362.776	177.963	239.507	323.251	570.994	216.761	59.2143	239.153	1.6971	-0.236719	-1.79455	-1.0554	-1.02339	0.431032	-1.39326	1.99578	0.756495	1	1	NA
6.3.2.8	1212.34	1494.2	402.634	777.024	635.711	856.081	539.158	579.861	362.776	1198.91	1094.89	765.029	866.007	741.988	378.972	1132.83	0.301358	0.946766	0.428792	0.10481	1.7218	-0.516634	-0.222704	1.57724	0.762033	1	1	NA
4.2.1.40	294.588	161.536	201.317	502.781	172.172	513.648	369.709	239.942	201.542	374.658	570.255	334.027	209.364	391.836	260.543	679.698	-0.862829	1.31618	1.57138	-0.621597	0.891196	-0.769861	0.901039	1.37997	0.762731	1	1	NA
1.2.1.2	373.9	255.765	258.836	60.9431	503.271	171.216	154.045	319.923	403.085	262.261	410.584	452.552	647.126	266.782	473.715	352.436	-0.546057	-2.06859	-1.54998	1.04954	-0.618166	0.140081	-1.27521	-0.425611	0.764333	1	1	NA
3.2.1.52	1336.97	1359.59	675.851	883.675	927.079	794.932	1016.7	969.767	685.244	1283.2	1277.37	1519.28	942.139	1175.51	1054.02	579.002	0.0241841	0.38631	-0.221602	-0.0681129	0.90408	0.250031	0.31897	-0.863133	0.764979	1	1	NA
1.1.1.86	1472.94	1305.75	1164.76	1965.41	2887.19	1822.23	3481.42	2329.44	2122.91	2023.15	1779.2	1993.38	1427.48	1842.47	2747.55	1762.18	-0.173696	0.754292	-0.663669	-0.579488	-0.0694064	0.163906	0.367935	-0.640488	0.767226	1	1	NA
6.3.2.3	181.285	53.8452	71.899	167.594	251.636	48.9189	646.99	169.959	403.085	121.764	250.912	193.951	123.715	133.391	319.757	100.696	-1.73276	1.20958	-2.3394	-1.92232	-1.71877	-0.369811	0.1078	-1.65722	0.769036	1	1	NA
6.1.1.5	135.963	646.143	747.75	594.195	291.368	207.905	508.349	499.88	309.032	655.652	547.445	463.327	428.245	483.543	378.972	918.852	2.24029	-0.33112	-0.484934	-0.0241901	1.08271	-0.240206	0.174822	1.27551	0.771033	1	1	NA
2.4.1.227	90.6423	121.152	186.937	182.829	52.9759	220.135	61.6181	49.988	53.7447	234.161	57.0255	226.276	199.848	66.6956	142.114	251.74	0.414589	-0.0318855	2.03454	-0.296422	2.10286	1.96969	-1.56897	0.820486	0.773252	1	1	NA
2.7.3.-	226.606	848.062	560.812	700.846	331.1	415.811	400.518	509.878	295.596	768.049	661.496	743.478	295.013	658.619	236.857	402.784	1.89933	0.321066	0.327776	0.347515	1.37458	0.168317	1.15597	0.763488	0.774567	1	1	NA
3.4.13.22	475.872	215.381	201.317	670.374	423.807	513.648	569.967	469.887	779.298	1114.61	399.179	1152.93	666.159	1150.5	864.529	365.023	-1.14003	1.7305	0.276778	-0.278027	0.515734	1.52784	0.78741	-1.24165	0.77632	1	1	NA
6.1.1.4	668.487	605.759	1150.38	563.724	807.883	635.946	523.754	579.861	389.649	580.72	479.015	862.004	675.676	375.163	1421.14	591.589	-0.141933	-1.02775	-0.344761	0.146552	0.574453	0.846289	-0.847108	-1.26296	0.778496	1	1	NA
3.4.21.83	736.469	1386.51	934.687	1127.45	543.003	464.729	1078.32	979.765	228.415	814.881	638.686	592.628	846.974	875.379	592.143	478.306	0.911849	0.270241	-0.224123	-0.138139	1.8304	-0.107806	0.0475359	-0.307433	0.78283	1	1	NA
4.2.3.5	679.817	2140.35	1466.74	1264.57	675.443	1736.62	878.058	1589.62	779.298	1695.33	1334.4	1842.53	1199.09	2075.9	627.672	2265.66	1.65318	-0.21381	1.36107	0.855558	1.12032	0.465204	0.791293	1.85019	0.787439	1	1	NA
2.7.3.9	192.615	188.458	215.697	60.9431	119.196	110.068	200.259	269.935	188.106	177.963	148.266	129.301	199.848	166.739	272.386	201.392	-0.0313099	-1.80666	-0.11395	0.428896	-0.0795393	-0.196046	-0.259885	-0.433786	0.789368	1	1	NA
4.1.1.5	838.441	161.536	215.697	533.252	503.271	501.419	292.686	379.909	147.798	384.025	342.153	431.002	237.914	241.771	497.4	188.805	-2.36867	1.30184	-0.00531	0.375172	1.3716	0.332185	0.0231075	-1.39279	0.798796	1	1	NA
3.1.26.-	294.588	336.533	115.038	152.358	264.88	122.297	154.045	259.938	188.106	46.8323	125.456	334.027	38.0662	200.087	225.015	163.631	0.191442	0.402299	-1.10863	0.751016	-1.98314	1.40564	2.36382	-0.457178	0.803459	1	1	NA
4.2.1.2	521.193	821.14	690.23	335.187	754.907	550.338	585.372	659.842	389.649	739.95	923.814	851.229	551.96	608.597	781.629	377.61	0.654799	-1.0399	-0.455273	0.172489	0.923504	-0.117922	0.14068	-1.04762	0.805049	1	1	NA
3.2.1.18	1472.94	2436.5	2358.29	1980.65	1840.91	2250.27	1432.62	1639.61	1585.47	1526.73	2623.18	2284.31	1674.91	2484.41	1219.82	2429.29	0.725725	-0.251648	0.289533	0.194566	-0.0544266	-0.199474	0.568535	0.993285	0.806988	1	1	NA
1.5.1.20	623.166	255.765	258.836	365.659	966.811	966.148	1201.55	849.796	1007.71	655.652	1015.05	549.528	295.013	525.228	769.786	730.046	-1.28148	0.496834	-0.000987851	-0.499215	-0.619315	-0.884092	0.830025	-0.0763682	0.811167	1	1	NA
2.7.7.9	169.954	94.2291	546.432	426.602	119.196	293.513	492.945	109.974	443.393	552.621	330.748	237.051	247.431	200.087	568.458	302.088	-0.844136	-0.356413	1.29295	-2.15413	0.31706	-0.478817	-0.305025	-0.909851	0.828381	1	1	NA
3.5.1.4	475.872	242.303	273.216	396.13	397.319	244.594	123.236	409.902	120.925	505.788	376.369	215.501	371.146	116.717	94.743	390.197	-0.970845	0.534298	-0.697648	1.72571	2.05538	-0.801601	-1.66054	2.03066	0.828937	1	1	NA
3.2.1.8	181.285	228.842	316.356	76.1789	264.88	158.986	539.158	299.928	416.521	121.764	399.179	129.301	152.265	450.195	343.443	213.979	0.334451	-2.03982	-0.732824	-0.843964	-1.76596	-1.6188	1.55772	-0.680069	0.838022	1	1	NA
3.6.-.-	339.909	390.378	244.457	426.602	860.859	220.135	724.013	529.873	497.138	646.285	843.978	323.251	818.424	817.021	414.5	478.306	0.199177	0.8008	-1.96252	-0.44964	0.377856	-1.3818	-0.00247288	0.206098	0.838143	1	1	NA
2.7.7.24	305.918	498.068	273.216	259.008	172.172	379.121	462.136	399.904	188.106	271.627	136.861	226.276	237.914	308.467	260.543	302.088	0.701385	-0.0767569	1.13426	-0.208178	0.527732	0.721228	0.373294	0.212689	0.840277	1	1	NA
2.7.2.1	283.257	188.458	934.687	228.537	52.9759	391.351	277.281	179.957	309.032	309.093	342.153	689.603	180.815	108.38	355.286	427.958	-0.585317	-2.0273	2.86176	-0.620899	0.000284585	1.009	-0.733115	0.267801	0.84216	1	1	NA
5.3.1.17	770.46	107.69	201.317	365.659	768.151	1259.66	908.867	819.803	738.989	946.012	901.004	678.828	885.04	716.977	793.472	591.589	-2.82737	0.857818	0.712842	-0.148619	0.355878	-0.407963	-0.303433	-0.422964	0.863693	1	1	NA
6.1.1.3	192.615	215.381	186.937	289.48	516.515	48.9189	200.259	299.928	524.01	636.919	866.788	560.303	409.212	483.543	580.301	251.74	0.160383	0.628185	-3.37394	0.580367	0.281027	-0.628565	0.240255	-1.20163	0.871144	1	1	NA
5.99.1.-	294.588	174.997	445.774	121.886	357.587	146.757	138.641	289.93	362.776	159.23	159.672	107.75	371.146	116.717	225.015	490.893	-0.748035	-1.86222	-1.2791	1.05895	-1.18291	-0.563092	-1.66054	1.12193	0.881337	1	1	NA
1.1.1.58	237.936	228.842	115.038	121.886	225.148	379.121	215.663	269.935	282.159	37.4658	45.6204	420.227	123.715	325.141	118.429	125.87	-0.055981	0.0827205	0.749195	0.322493	-2.87997	3.17556	1.38686	0.0872024	0.900581	1	1	NA
3.4.21.92	237.936	174.997	560.812	335.187	331.1	379.121	169.45	159.962	349.34	168.596	148.266	301.701	371.146	216.761	355.286	352.436	-0.441074	-0.740824	0.194845	-0.0826299	-1.04665	1.02001	-0.773125	-0.0115862	0.902593	1	1	NA
5.4.99.25	385.23	309.61	244.457	655.138	450.295	48.9189	246.472	129.969	416.521	159.23	193.887	215.501	142.748	100.043	367.129	213.979	-0.314355	1.41853	-3.17641	-0.918044	-1.38171	0.151737	-0.508571	-0.776015	0.909288	1	1	NA
5.1.1.1	260.597	174.997	244.457	289.48	463.539	207.905	462.136	589.858	765.861	215.428	273.723	463.327	580.51	600.26	296.072	339.849	-0.571793	0.242969	-1.15295	0.351378	-1.82508	0.757166	0.048185	0.198322	0.911228	1	1	NA
2.4.1.-	736.469	888.446	963.447	411.366	860.859	574.797	539.158	789.81	846.478	796.149	1049.27	657.278	885.04	942.075	426.343	390.197	0.270325	-1.22578	-0.581891	0.54995	-0.088328	-0.673991	0.0900006	-0.127499	0.918181	1	1	NA
6.5.1.2	691.148	269.226	474.533	609.431	450.295	452.5	508.349	479.885	631.5	458.956	387.774	851.229	675.676	758.662	935.587	302.088	-1.35691	0.360281	0.00702989	-0.0829638	-0.459568	1.13231	0.166893	-1.62767	0.921199	1	1	NA
1.1.99.1	373.9	430.762	57.5192	243.772	158.928	317.973	200.259	449.892	188.106	196.696	342.153	280.151	266.464	608.597	47.3715	667.111	0.203731	2.06446	0.996013	1.16373	0.0640827	-0.287507	1.18851	3.78786	0.937747	1	1	NA
1.2.1.12	90.6423	349.994	287.596	121.886	635.711	501.419	693.204	409.902	604.627	252.894	136.861	678.828	275.98	191.75	319.757	213.979	1.93736	-1.23173	-0.341749	-0.756566	-1.2542	2.30195	-0.523054	-0.577286	0.938487	1	1	NA
3.2.2.4	645.826	888.446	1437.98	685.61	622.467	819.391	955.08	1369.67	698.681	608.819	684.307	926.654	827.941	741.988	911.901	1170.59	0.459529	-1.06748	0.395999	0.519679	-0.198314	0.436838	-0.157929	0.35994	0.939175	1	1	NA
2.7.8.13	317.248	726.91	129.418	76.1789	370.831	501.419	308.09	339.918	376.213	299.726	296.533	204.726	390.179	350.152	189.486	918.852	1.19361	-0.756867	0.434241	0.141397	-0.326926	-0.532325	-0.155734	2.27172	0.939412	1	1	NA
2.4.2.7	113.303	134.613	57.5192	198.065	185.416	97.8378	169.45	239.942	309.032	187.329	45.6204	204.726	142.748	175.076	142.114	151.044	0.246634	1.76626	-0.915389	0.499342	-0.719161	2.14169	0.292651	0.0873207	0.951883	1	1	NA
6.2.1.5	90.6423	174.997	417.014	411.366	423.807	709.324	785.631	299.928	201.542	505.788	410.584	506.427	323.563	641.945	651.358	151.044	0.941465	-0.0196269	0.741668	-1.38627	1.32316	0.302014	0.986196	-2.10117	0.952386	1	1	NA
3.2.-.-	249.266	148.074	201.317	365.659	238.392	97.8378	323.495	129.969	255.287	262.261	239.507	161.626	447.278	158.402	296.072	239.153	-0.747432	0.857818	-1.27624	-1.30897	0.0387311	-0.564525	-1.49173	-0.306857	0.952459	1	1	NA
2.3.3.16	260.597	148.074	330.735	365.659	79.4639	207.905	446.731	149.964	134.362	355.925	45.6204	75.4253	237.914	100.043	225.015	75.522	-0.811312	0.144404	1.37644	-1.56843	1.3988	0.713089	-1.24152	-1.56247	0.966937	1	1	NA
1.1.1.28	226.606	390.378	186.937	198.065	251.636	171.216	415.922	49.988	483.702	168.596	57.0255	118.526	304.53	83.3695	118.429	100.696	0.782025	0.0829879	-0.552838	-3.03155	-1.51499	1.04256	-1.85652	-0.231886	0.971414	1	1	NA
4.3.2.2	623.166	1103.83	747.75	472.309	688.687	538.108	893.462	939.774	900.223	768.049	479.015	1055.95	656.643	608.597	296.072	163.631	0.823819	-0.661701	-0.355368	0.0728282	-0.228808	1.13876	-0.109448	-0.851574	0.974811	1	1	NA
1.8.1.4	339.909	255.765	57.5192	716.081	304.612	538.108	323.495	309.926	174.67	327.826	205.292	527.977	114.199	425.184	367.129	352.436	-0.408938	3.61515	0.818875	-0.0616267	0.904455	1.35852	1.88735	-0.0587613	0.975519	1	1	NA
5.1.1.7	464.542	323.071	129.418	76.1789	410.563	61.1486	61.6181	179.957	429.957	196.696	319.343	301.701	180.815	66.6956	106.586	125.87	-0.522599	-0.756867	-2.72732	1.53099	-1.12426	-0.0817225	-1.42533	0.237864	0.983561	1	1	NA
1.1.1.42	2062.11	969.214	1380.46	1325.51	1787.94	1210.74	1247.77	1509.64	1679.52	1517.37	1357.21	1282.23	1522.65	1367.26	2356.73	1158	-1.08845	-0.0585565	-0.56202	0.274654	-0.146389	-0.0819237	-0.155189	-1.02451	0.986487	1	1	NA
4.1.2.22	90.6423	309.61	172.558	91.4146	79.4639	122.297	369.709	119.971	161.234	215.428	285.128	43.1002	114.199	250.108	59.2143	125.87	1.76102	-0.909221	0.615727	-1.61562	0.415814	-2.6978	1.12419	1.07517	0.989406	1	1	NA
3.1.6.6	169.954	349.994	129.418	60.9431	66.2199	158.986	308.09	79.9808	80.617	224.795	250.912	43.1002	38.0662	91.7064	94.743	50.348	1.03784	-1.07413	1.25099	-1.93238	1.46807	-2.51407	1.24675	-0.898857	0.996951	1	1	NA
5.3.1.28	577.845	1265.36	488.913	700.846	450.295	794.932	1047.51	569.863	147.798	346.559	1049.27	862.004	228.397	658.619	900.058	490.893	1.12944	0.518628	0.818573	-0.87712	1.2239	-0.283321	1.52378	-0.873275	0.999589	1	1	NA
2.7.8.26	362.569	417.3	186.937	243.772	635.711	1687.7	138.641	599.856	604.627	374.658	912.409	409.452	590.027	158.402	367.129	113.283	0.202309	0.381189	1.4072	2.1053	-0.68901	-1.15405	-1.89055	-1.6876	0.00390443	0.846474	NA	0.642591
6.3.4.5	2968.54	4119.16	4026.34	4052.72	4026.17	4060.27	2865.24	3759.1	4353.32	3503.05	3695.26	2963.14	2864.48	2317.67	4287.12	3020.88	0.472463	0.00941631	0.0121638	0.39161	-0.313422	-0.318452	-0.305481	-0.504898	0.00449874	0.883602	NA	0.693129
2.4.2.29	407.89	444.223	201.317	289.48	291.368	648.175	261.877	649.844	833.042	421.49	604.471	549.528	551.96	358.489	450.029	251.74	0.122814	0.521818	1.15082	1.30792	-0.981202	-0.137243	-0.62123	-0.835565	0.00522563	0.917415	NA	0.745248
2.4.2.9	543.854	794.217	517.673	731.317	768.151	1088.45	677.799	879.789	577.755	627.552	878.193	463.327	513.894	275.119	438.186	352.436	0.545479	0.497644	0.502255	0.375812	0.11908	-0.921039	-0.898985	-0.313383	0.0081429	0.979257	NA	0.880665
2.7.6.1	1427.62	1548.05	1064.11	1325.51	1337.64	1320.81	539.158	839.798	1048.02	983.478	1380.02	829.679	1408.45	1058.79	1575.1	830.743	0.116765	0.316642	-0.0182553	0.638378	-0.0916131	-0.73337	-0.411352	-0.922152	0.0134216	0.998255	NA	0.969794
2.8.1.7	192.615	551.914	517.673	731.317	437.051	574.797	77.0226	539.87	644.936	374.658	490.42	129.301	513.894	200.087	757.944	717.459	1.51386	0.497644	0.39446	2.79332	-0.781971	-1.91511	-1.35646	-0.079086	0.0142032	0.99878	NA	0.975045
2.3.1.8	45.3212	336.533	186.937	487.545	92.7079	428.04	138.641	249.94	268.723	224.795	182.482	161.626	494.861	425.184	201.329	402.784	2.86528	1.37824	2.19487	0.845623	-0.256467	-0.174081	-0.218459	0.996883	0.0181898	0.999811	NA	0.991065
3.2.1.22	906.423	1494.2	1092.86	1858.76	1072.76	1492.03	847.249	2149.48	886.787	1311.3	1893.25	872.779	1398.93	533.565	959.272	667.111	0.720496	0.765685	0.475565	1.3421	0.563816	-1.11629	-1.38892	-0.523355	0.0220095	0.999967	NA	0.996645
3.1.3.10	237.936	807.678	115.038	396.13	264.88	305.743	508.349	1349.68	577.755	533.888	421.989	646.503	894.557	750.325	592.143	365.023	1.75894	1.77501	0.206258	1.40695	-0.113717	0.614266	-0.253347	-0.696446	0.0226375	0.999975	NA	0.997088
5.4.99.21	203.945	767.294	230.077	441.837	105.952	623.716	261.877	509.878	161.234	84.2981	410.584	64.6503	342.596	66.6956	59.2143	125.87	1.90642	0.938405	2.54624	0.95859	-0.927491	-2.64831	-2.34358	1.07517	0.0242374	0.999988	NA	0.998035
5.3.1.24	192.615	336.533	71.899	60.9431	132.44	207.905	231.068	499.88	174.67	103.031	148.266	140.076	104.682	100.043	94.743	50.348	0.801837	-0.234955	0.64666	1.10992	-0.755856	-0.0814208	-0.0647573	-0.898857	0.0294332	0.999999	NA	0.999478
3.3.1.1	487.202	471.146	747.75	700.846	317.856	574.797	492.945	579.861	604.627	365.292	707.117	506.427	637.609	466.869	1018.49	289.501	-0.0482474	-0.0933296	0.852657	0.233843	-0.725438	-0.480786	-0.448829	-1.81123	0.0294373	0.999999	NA	0.999478
2.7.4.1	192.615	430.762	258.836	289.48	278.124	317.973	446.731	499.88	335.904	280.994	353.558	247.826	190.331	183.413	378.972	264.327	1.15705	0.160834	0.192529	0.161832	-0.256676	-0.510885	-0.0531331	-0.51812	0.0319291	1	NA	0.99971
6.1.1.9	487.202	619.22	675.851	685.61	715.175	929.459	616.181	389.906	940.532	646.285	821.168	527.977	904.073	366.826	864.529	541.241	0.345301	0.0206531	0.37763	-0.65887	-0.540608	-0.636227	-1.29901	-0.674648	0.0341582	1	NA	0.999832
4.2.2.3	90.6423	201.92	273.216	228.537	105.952	158.986	138.641	139.966	188.106	177.963	171.077	86.2004	199.848	66.6956	319.757	50.348	1.14682	-0.256589	0.580988	0.0136319	-0.0795393	-0.980645	-1.56897	-2.6431	0.0347171	1	NA	0.999849
2.4.2.8	351.239	551.914	417.014	1005.56	172.172	746.013	261.877	309.926	483.702	524.521	444.799	301.701	523.411	316.804	367.129	453.132	0.650499	1.26781	2.10893	0.242182	0.116652	-0.558499	-0.72256	0.302901	0.0361688	1	NA	0.999892
2.1.1.131	305.918	323.071	86.2788	243.772	225.148	538.108	169.45	329.921	53.7447	37.4658	273.723	172.401	237.914	66.6956	106.586	163.631	0.078459	1.48774	1.25331	0.95714	-0.509141	-0.663865	-1.81936	0.613749	0.0391396	1	NA	0.999948
2.7.4.8	419.221	538.452	402.634	761.789	291.368	342.432	61.6181	669.839	282.159	168.596	764.142	323.251	361.629	241.771	284.229	201.392	0.360348	0.918234	0.232242	3.42132	-0.739511	-1.23861	-0.578897	-0.494967	0.0397704	1	NA	0.999954
1.15.1.1	362.569	646.143	417.014	502.781	158.928	831.621	569.967	509.878	537.447	571.354	558.85	323.251	694.709	291.793	805.315	352.436	0.831854	0.269243	2.38024	-0.16043	0.0881036	-0.787928	-1.2486	-1.18989	0.0439204	1	NA	0.999983
1.3.98.3	226.606	255.765	215.697	213.301	66.2199	415.811	169.45	439.894	67.1808	74.9316	136.861	107.75	199.848	75.0325	284.229	100.696	0.17391	-0.0160417	2.63243	1.37109	0.155335	-0.342196	-1.40141	-1.48786	0.0487683	1	NA	0.999995
2.7.1.4	135.963	471.146	57.5192	350.423	105.952	110.068	61.6181	209.95	174.67	37.4658	171.077	204.726	123.715	141.728	307.915	365.023	1.78544	2.58623	0.0544755	1.75225	-2.19122	0.257672	0.194631	0.244727	0.0549907	1	NA	0.999999
1.5.5.1	657.157	619.22	273.216	457.073	211.904	513.648	169.45	469.887	349.34	393.391	479.015	226.276	437.762	575.249	722.415	503.48	-0.0856511	0.740264	1.27339	1.46604	0.17087	-1.07863	0.393255	-0.520026	0.061649	1	NA	1
6.3.5.1	611.836	511.53	762.129	700.846	609.223	660.405	523.754	529.873	577.755	561.987	843.978	603.403	637.609	466.869	627.672	427.958	-0.257865	-0.120774	0.116197	0.0167257	-0.0398509	-0.483404	-0.448829	-0.55147	0.0647686	1	NA	1
3.2.1.89	793.12	619.22	776.509	624.667	1218.45	843.851	985.889	1479.64	738.989	327.826	798.358	420.227	618.576	500.217	734.258	188.805	-0.356577	-0.313465	-0.529457	0.585265	-1.17018	-0.924244	-0.305847	-1.95373	0.0691976	1	NA	1
1.3.5.1	577.845	444.223	86.2788	731.317	119.196	1137.36	369.709	659.842	389.649	412.124	364.964	323.251	428.245	316.804	331.6	239.153	-0.378648	3.06877	3.2435	0.834019	0.0807026	-0.174587	-0.433665	-0.469835	0.0721515	1	NA	1
4.1.99.17	192.615	296.149	57.5192	350.423	225.148	574.797	261.877	279.933	147.798	84.2981	376.369	818.904	437.762	241.771	438.186	62.935	0.617995	2.58623	1.3483	0.0958379	-0.802768	1.11948	-0.853839	-2.78015	0.0838285	1	NA	1
2.7.7.48	4135.56	5546.06	4428.98	4555.5	3536.14	4207.02	2526.34	4938.81	3117.19	2781.84	5451.64	2747.64	3425.96	2984.63	2652.8	3360.73	0.423293	0.0406253	0.250559	0.966836	-0.164153	-0.988239	-0.198896	0.341143	0.0941073	1	NA	1
2.4.-.-	362.569	498.068	474.533	365.659	304.612	317.973	292.686	799.808	953.968	608.819	672.901	420.227	542.444	641.945	497.4	213.979	0.457007	-0.375109	0.0617343	1.44718	-0.64707	-0.67794	0.242564	-1.21311	0.0957882	1	NA	1
3.1.26.3	158.624	565.375	273.216	563.724	119.196	342.432	61.6181	279.933	470.266	112.397	319.343	420.227	418.729	408.51	201.329	679.698	1.82708	1.04223	1.51464	2.16557	-2.05515	0.39498	-0.0355568	1.75031	0.0959588	1	NA	1
1.5.1.3	147.294	390.378	71.899	380.894	119.196	330.203	123.236	219.947	214.979	318.459	57.0255	172.401	437.762	458.532	248.7	276.914	1.4001	2.3892	1.46233	0.830616	0.564744	1.57935	0.0667278	0.154442	0.0974059	1	NA	1
2.7.8.-	181.285	376.917	431.394	624.667	278.124	733.783	539.158	789.81	389.649	636.919	695.712	517.202	609.06	733.651	497.4	692.285	1.05187	0.533048	1.39641	0.54995	0.707501	-0.427046	0.268109	0.476144	0.0996291	1	NA	1
6.5.1.-	328.578	538.452	186.937	426.602	450.295	856.081	261.877	269.935	255.287	252.894	456.204	64.6503	133.232	191.75	331.6	201.392	0.710874	1.18602	0.925359	0.0435606	-0.0135334	-2.79997	0.522002	-0.716636	0.104461	1	NA	1
6.1.1.2	600.505	498.068	244.457	426.602	662.199	1186.28	847.249	489.882	456.83	477.689	581.661	366.352	713.742	175.076	532.929	226.566	-0.26934	0.8008	0.84015	-0.78911	0.0642782	-0.665494	-2.02123	-1.23036	0.113174	1	NA	1
3.6.3.14	6118.36	5882.59	6370.25	6551.38	6383.6	6004.79	5899.93	6618.41	7631.74	6050.73	6364.05	5603.03	5557.67	5735.82	7271.52	6406.79	-0.056683	0.0404429	-0.0882409	0.16576	-0.334854	-0.183709	0.0455111	-0.182629	0.114244	1	NA	1
2.7.1.180	917.753	901.907	388.255	1218.86	860.859	892.77	924.271	1279.69	1357.05	992.844	969.434	840.454	1389.42	1225.53	1148.76	1183.18	-0.0250996	1.64793	0.0524518	0.468976	-0.450448	-0.205746	-0.180934	0.0425563	0.115241	1	NA	1
4.2.3.4	487.202	417.3	560.812	639.902	119.196	293.513	323.495	599.856	577.755	299.726	923.814	323.251	275.98	508.554	485.558	276.914	-0.22294	0.190017	1.29295	0.888823	-0.944501	-1.51205	0.879451	-0.807971	0.116083	1	NA	1
6.2.1.1	158.624	861.524	733.37	441.837	172.172	415.811	585.372	1049.75	658.372	299.726	433.394	614.178	590.027	366.826	829.001	679.698	2.43389	-0.729729	1.26719	0.841529	-1.13264	0.501999	-0.684201	-0.286097	0.117347	1	NA	1
3.6.1.-	1348.3	1871.12	1783.1	2011.12	1761.45	1724.39	1155.34	2119.49	2458.82	1657.86	2258.21	1734.78	1180.05	1567.35	1871.17	1762.18	0.472458	0.173525	-0.0306586	0.874834	-0.568358	-0.380233	0.40917	-0.0865333	0.1179	1	NA	1
2.5.1.72	940.414	767.294	1136	898.911	1191.96	990.608	955.08	1049.75	658.372	861.714	1357.21	474.102	1132.47	391.836	1350.09	415.371	-0.29317	-0.337384	-0.266702	0.136213	0.387789	-1.51539	-1.52875	-1.69818	0.126142	1	NA	1
2.3.1.9	260.597	565.375	57.5192	396.13	251.636	635.946	261.877	289.93	671.808	271.627	205.292	140.076	399.695	383.5	142.114	415.371	1.11441	2.76263	1.33411	0.146287	-1.30327	-0.548219	-0.0595244	1.5407	0.126885	1	NA	1
4.1.99.12	543.854	821.14	57.5192	792.26	238.392	366.892	415.922	609.854	147.798	121.764	593.066	215.501	114.199	141.728	272.386	390.197	0.593514	3.76081	0.619908	0.551049	-0.277467	-1.45625	0.309145	0.516957	0.127117	1	NA	1
4.3.1.3	249.266	390.378	417.014	533.252	105.952	97.8378	184.854	229.945	214.979	224.795	604.471	420.227	466.311	166.739	236.857	276.914	0.645098	0.353969	-0.113827	0.313376	0.0641241	-0.52346	-1.47817	0.224543	0.130487	1	NA	1
2.7.1.33	702.478	498.068	718.99	1112.21	609.223	990.608	816.44	599.856	470.266	206.062	1129.11	646.503	732.775	308.467	840.844	1019.55	-0.495268	0.628679	0.700432	-0.444093	-1.18648	-0.803499	-1.24555	0.277719	0.133032	1	NA	1
3.1.3.71	487.202	471.146	474.533	548.488	794.639	819.391	338.9	709.83	1303.31	974.111	615.876	754.253	1037.3	867.042	923.744	302.088	-0.0482474	0.208541	0.0441988	1.0644	-0.419646	0.291981	-0.258393	-1.60932	0.136196	1	NA	1
1.17.1.9	441.881	699.988	460.154	213.301	397.319	648.175	154.045	559.866	967.404	299.726	524.635	290.926	418.729	66.6956	296.072	516.067	0.662469	-1.10561	0.704682	1.85497	-1.68716	-0.848457	-2.63232	0.799541	0.138972	1	NA	1
2.8.1.4	113.303	201.92	258.836	182.829	52.9759	97.8378	77.0226	119.971	147.798	37.4658	239.507	129.301	256.947	300.13	94.743	113.283	0.828046	-0.499237	0.872747	0.632699	-1.9517	-0.884237	0.223312	0.255374	0.14052	1	NA	1
3.2.1.21	589.175	1278.82	704.61	944.618	940.323	831.621	939.676	719.827	765.861	889.813	775.547	571.078	923.106	608.597	1077.7	427.958	1.11673	0.422386	-0.177029	-0.384044	0.216157	-0.440863	-0.600203	-1.33039	0.141793	1	NA	1
3.5.1.88	1257.66	1951.89	1121.62	1706.41	463.539	1883.38	1155.34	1389.67	1021.15	1592.3	1585.31	1206.81	1389.42	1467.3	1314.56	1535.61	0.633719	0.604931	2.02022	0.266212	0.64041	-0.393287	0.078631	0.22408	0.144418	1	NA	1
6.1.1.11	181.285	174.997	57.5192	182.829	198.66	110.068	231.068	239.942	214.979	74.9316	250.912	334.027	161.781	33.3478	201.329	100.696	-0.0506423	1.65138	-0.846106	0.0541418	-1.50812	0.411353	-2.24465	-0.992438	0.144639	1	NA	1
4.1.1.39	577.845	659.604	143.798	335.187	1152.23	2947.36	539.158	1639.61	564.319	1058.41	2144.16	571.078	485.344	817.021	580.301	516.067	0.190609	1.21522	1.35424	1.60278	0.906123	-1.9068	0.750159	-0.168932	0.146264	1	NA	1
4.1.1.48	441.881	632.681	186.937	365.659	79.4639	489.189	200.259	669.839	792.734	599.453	114.051	441.777	846.974	175.076	343.443	377.61	0.516838	0.964185	2.60692	1.73692	-0.402604	1.94431	-2.26782	0.136447	0.153175	1	NA	1
2.1.1.199	385.23	794.217	632.711	457.073	529.759	623.716	431.327	719.827	228.415	327.826	672.901	463.327	580.51	383.5	781.629	490.893	1.04189	-0.468247	0.235143	0.737532	0.519365	-0.537396	-0.596822	-0.669984	0.153806	1	NA	1
5.1.1.3	135.963	188.458	301.976	228.537	105.952	195.676	308.09	269.935	228.415	46.8323	342.153	215.501	247.431	125.054	248.7	352.436	0.468089	-0.400478	0.878856	-0.190081	-2.2619	-0.66448	-0.978798	0.501253	0.155267	1	NA	1
7.1.1.1	181.285	269.226	301.976	578.959	357.587	195.676	184.854	259.938	497.138	252.894	513.23	334.027	314.046	450.195	355.286	100.696	0.567974	0.936749	-0.866507	0.489533	-0.972318	-0.618138	0.518187	-1.80877	0.159102	1	NA	1
1.1.5.3	147.294	53.8452	230.077	380.894	158.928	428.04	477.54	489.882	335.904	299.726	250.912	96.9754	466.311	200.087	236.857	138.457	-1.43502	0.724801	1.42369	0.0367374	-0.163886	-1.36243	-1.21657	-0.770276	0.16131	1	NA	1
4.1.1.50	339.909	646.143	618.331	502.781	52.9759	158.986	462.136	399.904	322.468	384.025	729.927	409.452	580.51	308.467	367.129	377.61	0.924698	-0.297916	1.56756	-0.208178	0.251328	-0.832514	-0.910019	0.0405023	0.163639	1	NA	1
3.-.-.-	407.89	673.065	1064.11	441.837	304.612	721.554	831.844	659.842	483.702	440.223	855.383	571.078	808.907	233.434	615.829	239.153	0.721174	-1.26615	1.24141	-0.333742	-0.135589	-0.582046	-1.78857	-1.36092	0.166426	1	NA	1
2.1.1.148	577.845	1467.28	819.649	1569.28	582.735	1308.58	924.271	1399.66	698.681	1301.94	1060.68	765.029	437.762	992.097	1243.5	654.524	1.34288	0.93619	1.16572	0.598163	0.896999	-0.470872	1.1785	-0.924846	0.168697	1	NA	1
6.3.2.-	237.936	498.068	488.913	639.902	437.051	452.5	631.585	409.902	483.702	477.689	479.015	301.701	742.292	366.826	603.986	579.002	1.06261	0.387579	0.0500017	-0.622467	-0.0180089	-0.665183	-1.01491	-0.0608437	0.17292	1	NA	1
3.4.-.-	1348.3	1871.12	1725.58	2331.07	1946.87	1577.63	1525.05	1519.64	1451.11	1442.43	1893.25	1325.33	1674.91	825.358	1385.62	1535.61	0.472458	0.433699	-0.303217	-0.00512593	-0.00864165	-0.514184	-1.02011	0.148188	0.174352	1	NA	1
5.99.1.2	793.12	969.214	790.889	1081.74	490.027	953.918	739.417	619.851	913.659	384.025	958.029	840.454	456.795	792.01	1113.23	402.784	0.288946	0.451317	0.959574	-0.254091	-1.24828	-0.188691	0.792638	-1.46439	0.174917	1	NA	1
6.3.2.10	203.945	242.303	129.418	487.545	344.343	195.676	123.236	339.918	174.67	159.23	136.861	215.501	123.715	33.3478	201.329	113.283	0.247519	1.90535	-0.812214	1.45634	-0.132727	0.651156	-1.86035	-0.82409	0.177675	1	NA	1
2.5.1.54	1529.59	1669.2	905.927	929.382	1165.47	2458.17	1663.69	1759.58	806.17	992.844	1973.08	1077.5	1227.64	1417.28	1800.12	1183.18	0.125936	0.0368365	1.07602	0.0807967	0.300147	-0.872151	0.207086	-0.605004	0.186795	1	NA	1
5.3.1.8	1110.37	1574.97	805.269	1325.51	1033.03	1357.5	1001.29	1379.67	1061.46	992.844	1767.79	818.904	885.04	800.347	840.844	1598.55	0.503906	0.718305	0.393735	0.462062	-0.0963131	-1.10924	-0.144945	0.926042	0.188286	1	NA	1
4.1.1.19	985.735	1023.06	805.269	1295.04	1125.74	1443.11	754.822	1499.64	1061.46	1170.81	1357.21	1293.01	942.139	1283.89	781.629	906.265	0.0535643	0.684778	0.358025	0.98946	0.14133	-0.0698603	0.446102	0.213194	0.188889	1	NA	1
6.3.5.-	713.808	888.446	733.37	914.146	543.003	733.783	539.158	569.863	1303.31	646.285	330.748	711.153	723.258	400.173	829.001	276.914	0.315351	0.317496	0.433704	0.0797629	-1.01081	1.1021	-0.852279	-1.57847	0.188993	1	NA	1
4.2.1.1	1042.39	955.753	460.154	914.146	953.567	929.459	693.204	1089.74	1101.77	861.714	798.358	1099.06	904.073	833.695	947.43	629.35	-0.125056	0.988755	-0.0369034	0.651875	-0.354172	0.460663	-0.116786	-0.589387	0.189714	1	NA	1
1.2.7.7	45.3212	174.997	57.5192	60.9431	211.904	122.297	215.663	259.938	214.979	74.9316	159.672	183.176	171.298	158.402	331.6	163.631	1.92581	0.0820335	-0.788061	0.26825	-1.50812	0.196969	-0.112237	-1.01455	0.205116	1	NA	1
6.1.1.20	430.551	565.375	1078.48	883.675	887.347	1614.32	462.136	1019.76	1021.15	871.08	832.573	732.703	846.974	625.271	663.201	1095.07	0.392226	-0.287124	0.862628	1.14013	-0.229072	-0.184112	-0.437233	0.722648	0.216484	1	NA	1
3.1.26.4	532.524	659.604	718.99	533.252	490.027	317.973	477.54	449.892	524.01	468.323	364.964	193.951	570.994	266.782	556.615	440.545	0.308234	-0.430456	-0.62237	-0.0858581	-0.161766	-0.908589	-1.09494	-0.336708	0.217021	1	NA	1
2.7.1.148	1133.03	955.753	517.673	655.138	715.175	892.77	569.967	829.801	738.989	627.552	1163.32	765.029	437.762	616.934	1148.76	113.283	-0.245239	0.339175	0.319591	0.541094	-0.235471	-0.604019	0.494015	-3.33065	0.223318	1	NA	1
2.3.1.-	1608.9	2624.95	1783.1	1630.23	1960.11	2152.43	2202.85	1989.52	2082.61	1976.32	1391.42	1486.96	1846.21	1433.95	2333.05	1875.46	0.70587	-0.129234	0.134967	-0.146877	-0.0755346	0.0957347	-0.364345	-0.314816	0.224709	1	NA	1
1.14.14.9	237.936	578.836	532.053	959.854	450.295	452.5	477.54	339.918	174.67	280.994	524.635	269.376	732.775	441.858	402.658	339.849	1.27902	0.850039	0.00702989	-0.489214	0.682793	-0.959093	-0.728493	-0.243998	0.228992	1	NA	1
1.97.1.4	362.569	1036.52	244.457	472.309	728.419	623.716	462.136	319.923	644.936	552.621	798.358	527.977	723.258	650.282	402.658	415.371	1.51284	0.947314	-0.223547	-0.529207	-0.222493	-0.595635	-0.153223	0.0447386	0.236066	1	NA	1
3.4.21.102	407.89	538.452	230.077	883.675	105.952	611.486	569.967	369.911	497.138	683.751	604.471	614.178	799.391	683.63	509.243	566.415	0.399781	1.93677	2.51772	-0.622334	0.459034	0.0229461	-0.225381	0.15322	0.238724	1	NA	1
2.4.2.17	56.6514	484.607	244.457	274.244	331.1	366.892	508.349	279.933	470.266	177.963	250.912	269.376	275.98	383.5	225.015	50.348	3.07436	0.165243	0.147665	-0.85843	-1.39688	0.102046	0.473199	-2.13803	0.238753	1	NA	1
1.1.5.4	362.569	982.675	517.673	807.496	1125.74	623.716	770.226	649.844	577.755	271.627	558.85	495.652	799.391	575.249	639.515	579.002	1.43595	0.640416	-0.85088	-0.244842	-1.08602	-0.172805	-0.474012	-0.143173	0.239497	1	NA	1
2.6.1.85	147.294	67.3065	373.875	518.016	132.44	366.892	261.877	299.928	174.67	37.4658	148.266	150.851	142.748	166.739	284.229	138.457	-1.11836	0.469371	1.46309	0.195031	-2.19122	0.0247638	0.222672	-1.0323	0.242781	1	NA	1
3.1.3.16	294.588	376.917	57.5192	121.886	278.124	244.594	323.495	169.959	322.468	149.863	205.292	183.176	85.649	33.3478	47.3715	50.348	0.354482	1.07034	-0.184626	-0.924544	-1.10038	-0.163604	-1.33497	0.0861524	0.243269	1	NA	1
2.7.2.11	56.6514	67.3065	186.937	137.122	291.368	232.365	323.495	119.971	483.702	37.4658	239.507	43.1002	123.715	50.0217	165.8	239.153	0.244667	-0.444309	-0.325197	-1.42353	-3.65545	-2.44722	-1.28946	0.525834	0.245378	1	NA	1
6.1.1.7	317.248	699.988	445.774	518.016	463.539	599.256	554.563	589.858	416.521	505.788	216.697	366.352	913.59	291.793	378.972	264.327	1.13924	0.216235	0.369778	0.0888625	0.279535	0.75484	-1.64324	-0.51812	0.248118	1	NA	1
6.3.4.4	781.79	1211.52	359.495	792.26	543.003	831.621	508.349	609.854	953.968	646.285	250.912	571.078	637.609	833.695	592.143	289.501	0.631308	1.13782	0.614045	0.262172	-0.56105	1.18329	0.386315	-1.02984	0.251596	1	NA	1
1.2.4.1	305.918	228.842	273.216	137.122	291.368	281.284	138.641	369.911	309.032	477.689	501.825	64.6503	399.695	241.771	769.786	251.74	-0.417209	-0.989371	-0.0506378	1.40935	0.626673	-2.93718	-0.722908	-1.60868	0.252601	1	NA	1
4.2.1.33	1167.02	1749.97	1639.3	1752.11	834.371	1993.44	1740.71	1729.58	1504.85	1798.36	1779.2	1583.93	1513.13	1825.79	1468.52	1485.27	0.584089	0.0959626	1.2555	-0.0092456	0.256905	-0.167616	0.27082	0.0163524	0.253823	1	NA	1
2.6.1.52	487.202	592.297	330.735	411.366	543.003	1296.35	261.877	419.899	214.979	243.528	273.723	398.677	456.795	166.739	319.757	490.893	0.281276	0.313892	1.25388	0.679088	0.17911	0.540858	-1.44848	0.616863	0.262161	1	NA	1
3.5.-.-	45.3212	296.149	57.5192	60.9431	66.2199	97.8378	107.832	189.954	67.1808	224.795	239.507	43.1002	180.815	150.065	260.543	276.914	2.68144	0.0820335	0.556174	0.81113	1.72757	-2.44722	-0.267298	0.0875906	0.268219	1	NA	1
3.5.4.33	249.266	444.223	503.293	243.772	225.148	391.351	323.495	439.894	335.904	252.894	501.825	506.427	647.126	341.815	331.6	327.262	0.831064	-1.04282	0.79488	0.442237	-0.40811	0.0131453	-0.918845	-0.018941	0.276398	1	NA	1
4.1.2.13	1472.94	2261.5	1481.12	1112.21	1576.03	2250.27	1971.78	2319.44	2660.36	2322.88	2281.02	1594.71	2217.36	1975.86	1871.17	2479.64	0.618242	-0.412934	0.513525	0.234171	-0.195628	-0.516117	-0.166284	0.405999	0.28103	1	NA	1
2.7.1.23	770.46	1009.6	934.687	792.26	1350.89	1296.35	1047.51	1239.7	1007.71	1086.51	1471.26	797.354	666.159	875.379	781.629	352.436	0.389546	-0.238232	-0.0594051	0.24282	0.108512	-0.882932	0.393525	-1.14688	0.288701	1	NA	1
3.2.1.28	79.312	390.378	316.356	182.829	158.928	525.878	61.6181	399.904	335.904	421.49	159.672	366.352	580.51	600.26	284.229	415.371	2.28487	-0.787734	1.72005	2.67861	0.32658	1.19305	0.048185	0.545751	0.290791	1	NA	1
3.1.11.2	589.175	161.536	215.697	228.537	238.392	379.121	61.6181	149.964	322.468	365.292	433.394	86.2004	694.709	533.565	1042.17	402.784	-1.86039	0.0830451	0.667087	1.26955	0.17937	-2.3166	-0.380119	-1.36932	0.290979	1	NA	1
1.6.5.-	407.89	659.604	287.596	518.016	264.88	476.959	338.9	439.894	631.5	318.459	547.445	344.802	304.53	766.999	307.915	453.132	0.692071	0.846729	0.846114	0.375325	-0.985432	-0.665403	1.32979	0.555905	0.29443	1	NA	1
2.1.3.3	90.6423	228.842	71.899	198.065	370.831	220.135	261.877	279.933	497.138	299.726	273.723	140.076	85.649	175.076	603.986	490.893	1.32656	1.44927	-0.749721	0.0958379	-0.728094	-0.961507	1.02294	-0.298557	0.304164	1	NA	1
1.1.1.85	135.963	296.149	589.572	365.659	370.831	672.635	261.877	499.88	174.67	355.925	216.697	237.051	123.715	66.6956	284.229	163.631	1.11739	-0.687675	0.857318	0.930078	1.02275	0.128949	-0.881505	-0.792883	0.305758	1	NA	1
3.2.1.-	1597.57	1857.66	1164.76	1264.57	1364.13	1149.59	1679.09	1479.64	1706.39	1133.34	1220.35	1357.66	1141.99	1133.82	1752.74	1044.72	0.21748	0.118511	-0.24666	-0.182315	-0.589941	0.153708	-0.0103397	-0.74594	0.306476	1	NA	1
2.1.1.37	1438.95	1426.9	1394.84	1934.94	1430.35	1785.54	2172.04	1609.61	833.042	955.378	1847.63	1271.46	1199.09	1133.82	1113.23	855.917	-0.0121221	0.471903	0.319791	-0.432103	0.197461	-0.538839	-0.0806689	-0.37882	0.308925	1	NA	1
2.1.1.79	147.294	282.687	115.038	289.48	132.44	134.527	138.641	369.911	201.542	112.397	228.102	118.526	380.662	116.717	118.429	755.22	0.935844	1.32384	0.0223907	1.40935	-0.836836	-0.938672	-1.69697	2.66266	0.314143	1	NA	1
2.6.1.16	215.275	551.914	301.976	548.488	662.199	440.27	569.967	499.88	792.734	402.757	752.737	549.528	323.563	450.195	592.143	591.589	1.35418	0.858885	-0.58778	-0.188943	-0.975166	-0.453247	0.475253	-0.00134831	0.316495	1	NA	1
4.2.1.11	895.093	1090.37	862.788	1127.45	609.223	1063.99	1078.32	739.822	1021.15	880.447	604.471	463.327	590.027	691.967	888.215	855.917	0.284415	0.38559	0.803426	-0.542918	-0.21366	-0.382916	0.229562	-0.0533779	0.318501	1	NA	1
4.4.1.11	169.954	67.3065	57.5192	289.48	172.172	48.9189	231.068	199.952	295.596	84.2981	319.343	43.1002	133.232	258.445	461.872	62.935	-1.32352	2.31146	-1.79455	-0.207696	-1.79791	-2.86076	0.950704	-2.85593	0.321664	1	NA	1
2.7.11.1	895.093	605.759	388.255	1081.74	940.323	733.783	1170.74	1389.67	900.223	721.217	1026.46	754.253	561.477	817.021	1634.32	465.719	-0.562525	1.4759	-0.35737	0.247119	-0.319452	-0.444049	0.540343	-1.80894	0.329428	1	NA	1
1.17.4.1	2356.7	2409.57	2214.49	3504.23	2529.6	2837.3	3481.42	2399.42	2445.38	2688.17	3056.57	2155.01	2664.64	2426.05	2735.7	2114.62	0.0319963	0.661883	0.165545	-0.536802	0.136512	-0.504021	-0.135275	-0.37136	0.332364	1	NA	1
2.2.1.7	804.451	578.836	359.495	533.252	450.295	660.405	369.709	759.818	779.298	599.453	342.153	808.129	742.292	208.424	840.844	679.698	-0.474151	0.567541	0.551462	1.03727	-0.377973	1.23752	-1.8275	-0.306537	0.333216	1	NA	1
3.5.1.16	249.266	228.842	244.457	243.772	198.66	574.797	400.518	279.933	94.0532	206.062	296.533	96.9754	123.715	100.043	284.229	88.1091	-0.122821	-0.00402713	1.52802	-0.515238	1.12326	-1.60256	-0.303664	-1.67848	0.334786	1	NA	1
4.1.3.27	555.184	942.291	632.711	457.073	609.223	905	539.158	509.878	846.478	393.391	581.661	592.628	685.192	616.934	592.143	717.459	0.762141	-0.468247	0.570173	-0.0804045	-1.10355	0.0269027	-0.15116	0.276526	0.336553	1	NA	1
4.3.1.19	192.615	673.065	244.457	167.594	622.467	672.635	600.776	589.858	685.244	627.552	593.066	377.127	590.027	458.532	757.944	893.678	1.7997	-0.541919	0.111653	-0.026415	-0.12669	-0.651753	-0.363058	0.237375	0.339561	1	NA	1
3.1.3.5	2515.32	1911.51	2933.48	3824.18	3178.56	3277.57	2772.81	2409.42	2499.13	2482.11	2896.9	1971.83	2360.11	2609.46	3754.19	1674.07	-0.395854	0.382423	0.0442398	-0.202586	-0.00985296	-0.554737	0.144843	-1.16466	0.340425	1	NA	1
2.5.1.9	158.624	201.92	115.038	137.122	344.343	305.743	400.518	89.9784	537.447	196.696	456.204	334.027	342.596	166.739	580.301	226.566	0.34623	0.251341	-0.171001	-2.14187	-1.44552	-0.448564	-1.0345	-1.353	0.343544	1	NA	1
1.3.1.44	566.514	242.303	388.255	350.423	225.148	281.284	400.518	399.904	765.861	337.192	182.482	172.401	352.113	308.467	627.672	188.805	-1.2219	-0.147506	0.31988	-0.0022063	-1.18112	-0.0815261	-0.190343	-1.72779	0.344804	1	NA	1
4.2.1.51	781.79	524.991	560.812	990.325	384.075	440.27	569.967	929.777	416.521	590.087	775.547	269.376	570.994	483.543	509.243	579.002	-0.573587	0.819271	0.196521	0.705027	0.50152	-1.52211	-0.239375	0.184873	0.348176	1	NA	1
5.99.1.3	271.927	928.83	920.307	777.024	609.223	746.013	508.349	779.813	833.042	627.552	604.471	387.902	494.861	641.945	450.029	843.33	1.76845	-0.243867	0.291797	0.616322	-0.408087	-0.638652	0.374759	0.904586	0.359676	1	NA	1
3.1.4.52	543.854	228.842	330.735	335.187	635.711	782.702	662.394	319.923	631.5	346.559	627.281	344.802	685.192	325.141	698.729	427.958	-1.24523	0.0192311	0.299667	-1.04764	-0.863808	-0.861466	-1.07312	-0.70596	0.365337	1	NA	1
3.4.21.53	555.184	632.681	431.394	259.008	238.392	61.1486	323.495	219.947	510.574	37.4658	205.292	118.526	513.894	158.402	367.129	302.088	0.188195	-0.73379	-1.94558	-0.554494	-3.73329	-0.787369	-1.69161	-0.280474	0.365583	1	NA	1
1.4.3.16	373.9	1346.13	359.495	868.439	264.88	843.851	616.181	589.858	255.287	861.714	741.332	678.828	342.596	633.608	544.772	440.545	1.84531	1.27011	1.66792	-0.0628809	1.75112	-0.126895	0.885152	-0.305737	0.366389	1	NA	1
5.4.2.2	464.542	726.91	431.394	822.732	410.563	1357.5	539.158	699.832	107.489	458.956	672.901	786.579	456.795	283.456	734.258	465.719	0.64485	0.929828	1.72283	0.375686	2.08394	0.224886	-0.686495	-0.655695	0.378426	1	NA	1
6.1.1.12	373.9	269.226	373.875	304.715	476.783	342.432	215.663	529.873	618.064	487.056	536.04	344.802	485.344	575.249	521.086	226.566	-0.472337	-0.294219	-0.476331	1.29291	-0.343042	-0.635085	0.244714	-1.198	0.38072	1	NA	1
4.2.1.3	1994.13	1669.2	1668.06	3031.92	2542.84	1381.96	1802.33	2189.47	1491.41	1845.19	2224	1282.23	2655.12	1759.1	1859.33	1233.53	-0.256461	0.861674	-0.879252	0.280581	0.306904	-0.794022	-0.593666	-0.591601	0.383068	1	NA	1
2.5.1.48	532.524	942.291	445.774	548.488	278.124	1076.22	462.136	599.856	309.032	215.428	798.358	355.577	133.232	550.238	450.029	490.893	0.822151	0.298543	1.94833	0.375584	-0.518526	-1.16463	2.03795	0.125125	0.383856	1	NA	1
6.3.1.2	2107.43	1076.9	1912.51	2163.48	2529.6	2519.32	2017.99	2579.38	2499.13	1564.2	1756.39	2122.68	1941.38	1400.61	2380.42	1107.66	-0.967942	0.177796	-0.00587104	0.353949	-0.675656	0.273138	-0.470742	-1.10301	0.387913	1	NA	1
2.7.7.49	419.221	349.994	417.014	685.61	357.587	587.027	847.249	689.834	618.064	458.956	547.445	829.679	732.775	425.184	402.658	390.197	-0.259701	0.715939	0.713557	-0.296147	-0.428591	0.598943	-0.783861	-0.0452357	0.388281	1	NA	1
1.11.1.-	611.836	632.681	517.673	883.675	185.416	1002.84	231.068	889.786	510.574	730.583	342.153	743.478	333.08	758.662	473.715	528.654	0.0482574	0.770323	2.42893	1.94053	0.516079	1.11738	1.18517	0.15799	0.389344	1	NA	1
3.1.3.48	804.451	444.223	661.471	487.545	860.859	648.175	677.799	759.818	671.808	599.453	741.332	463.327	780.358	308.467	829.001	566.415	-0.855268	-0.439366	-0.408843	0.164566	-0.164144	-0.676923	-1.3362	-0.548708	0.391634	1	NA	1
6.1.1.17	838.441	901.907	546.432	746.553	1086.01	1271.89	739.417	1219.71	698.681	1030.31	889.599	527.977	609.06	641.945	710.572	956.613	0.105149	0.449495	0.227749	0.721307	0.55971	-0.751569	0.0757444	0.428432	0.393988	1	NA	1
5.3.1.6	475.872	403.839	560.812	822.732	105.952	293.513	369.709	249.94	403.085	524.521	273.723	323.251	371.146	91.7064	485.558	478.306	-0.236254	0.552087	1.46137	-0.562943	0.379091	0.239137	-2.00513	-0.0216628	0.395759	1	NA	1
3.1.21.4	475.872	726.91	718.99	502.781	635.711	293.513	862.653	669.839	443.393	327.826	729.927	1034.4	561.477	141.728	935.587	213.979	0.610159	-0.515181	-1.11231	-0.364485	-0.434514	0.502396	-1.97852	-2.12322	0.396376	1	NA	1
2.4.2.14	1167.02	1049.98	1136	1599.76	927.079	1381.96	1401.81	1149.72	1128.64	1133.34	1049.27	1249.91	1341.83	1192.18	1326.4	1006.96	-0.152327	0.493516	0.575439	-0.285779	0.00599386	0.252213	-0.170466	-0.397165	0.399515	1	NA	1
6.1.1.14	2141.42	2746.11	1912.51	1980.65	1536.3	1736.62	2187.44	2699.35	3090.32	2341.61	2189.78	2521.36	2807.38	3301.43	1977.76	2328.6	0.358668	0.0504787	0.176713	0.303243	-0.400103	0.20333	0.233788	0.235484	0.401334	1	NA	1
6.3.4.19	362.569	107.69	244.457	350.423	145.684	366.892	369.709	249.94	564.319	318.459	364.964	43.1002	275.98	133.391	367.129	629.35	-1.74201	0.51774	1.32657	-0.562943	-0.823432	-3.05284	-1.04334	0.775943	0.405633	1	NA	1
2.4.2.-	600.505	444.223	488.913	761.789	516.515	868.31	415.922	509.878	564.319	580.72	421.989	398.677	904.073	666.956	651.358	944.026	-0.434049	0.638757	0.74827	0.2932	0.0412602	-0.0817864	-0.438282	0.53469	0.407425	1	NA	1
2.7.1.90	430.551	646.143	805.269	639.902	357.587	587.027	693.204	749.82	510.574	683.751	536.04	668.053	580.51	583.586	757.944	302.088	0.584553	-0.331156	0.713557	0.113108	0.420636	0.317091	0.00761161	-1.32426	0.409684	1	NA	1
1.2.7.1	147.294	403.839	532.053	426.602	185.416	220.135	169.45	319.923	107.489	196.696	376.369	183.176	285.497	175.076	201.329	377.61	1.44889	-0.31801	0.246404	0.912882	0.865727	-1.03489	-0.702322	0.904012	0.411714	1	NA	1
3.5.4.25	861.102	1090.37	661.471	975.09	476.783	1137.36	215.663	829.801	389.649	702.484	1836.22	818.904	485.344	1017.11	461.872	956.613	0.340204	0.559157	1.25253	1.93905	0.848645	-1.164	1.06584	1.04883	0.412232	1	NA	1
3.2.1.23	3353.77	3324.94	2444.57	3428.05	2847.46	3730.07	2064.21	3049.27	1854.19	3381.29	2931.11	3329.49	3435.48	2417.71	2937.03	2429.29	-0.0124488	0.48764	0.389408	0.56265	0.866433	0.183794	-0.50669	-0.27372	0.412273	1	NA	1
5.1.3.2	464.542	174.997	287.596	365.659	304.612	807.162	200.259	389.906	725.553	234.161	148.266	517.202	275.98	108.38	367.129	176.218	-1.40336	0.345386	1.40294	0.957771	-1.62742	1.79563	-1.34043	-1.05469	0.413192	1	NA	1
3.1.3.45	158.624	53.8452	201.317	152.358	185.416	146.757	107.832	109.974	134.362	46.8323	45.6204	53.8752	171.298	100.043	402.658	62.935	-1.54124	-0.399718	-0.3353	0.0281183	-1.50076	0.235193	-0.769932	-2.65845	0.414637	1	NA	1
2.1.1.228	611.836	632.681	301.976	274.244	728.419	1051.76	970.485	1089.74	1128.64	646.285	684.307	614.178	399.695	766.999	781.629	415.371	0.0482574	-0.138492	0.529352	0.167042	-0.803387	-0.155746	0.938598	-0.910459	0.423236	1	NA	1
1.5.1.5	215.275	363.455	301.976	198.065	66.2199	354.662	231.068	479.885	282.159	112.397	91.2409	420.227	256.947	66.6956	94.743	163.631	0.752871	-0.605962	2.40355	1.05114	-1.32023	2.19112	-1.92994	0.781999	0.425364	1	NA	1
3.1.11.-	373.9	1009.6	560.812	274.244	648.955	709.324	446.731	859.794	443.393	590.087	581.661	334.027	485.344	341.815	260.543	314.675	1.43063	-1.02938	0.128137	0.943035	0.411532	-0.79838	-0.504549	0.271392	0.426196	1	NA	1
1.6.5.3	611.836	605.759	661.471	426.602	317.856	880.54	169.45	869.791	765.861	440.223	672.901	387.902	942.139	1317.24	378.972	969.2	-0.0143772	-0.631589	1.46712	2.35298	-0.797457	-0.793132	0.483067	1.35239	0.427305	1	NA	1
2.7.8.8	135.963	417.3	129.418	198.065	437.051	501.419	631.585	329.921	295.596	159.23	193.887	107.75	256.947	66.6956	94.743	352.436	1.61075	0.610095	0.19779	-0.934774	-0.888356	-0.841615	-1.92994	1.88421	0.433485	1	NA	1
2.7.7.72	45.3212	471.146	431.394	121.886	211.904	281.284	246.472	89.9784	214.979	159.23	376.369	193.951	599.543	175.076	153.957	113.283	3.34949	-1.81502	0.406945	-1.44367	-0.430747	-0.952864	-1.77007	-0.439259	0.434404	1	NA	1
2.4.2.28	804.451	874.985	71.899	929.382	357.587	2066.82	847.249	669.839	147.798	262.261	1345.8	905.104	152.265	666.956	414.5	365.023	0.12111	3.67385	2.52772	-0.33852	0.823139	-0.57179	2.12372	-0.182915	0.434886	1	NA	1
5.1.3.13	2481.33	3984.55	1984.41	2544.37	1734.96	1895.61	1617.47	2869.31	1894.5	2950.43	2543.34	2661.44	3054.82	3709.94	2297.52	2970.53	0.683081	0.358439	0.127686	0.826572	0.638838	0.0654563	0.280228	0.370505	0.448254	1	NA	1
2.4.2.18	487.202	686.527	431.394	700.846	291.368	415.811	554.563	749.82	309.032	365.292	764.142	226.276	237.914	400.173	355.286	667.111	0.493936	0.698807	0.511609	0.434517	0.240577	-1.75128	0.747735	0.907053	0.448486	1	NA	1
1.1.1.-	509.863	376.917	373.875	1081.74	1006.54	733.783	369.709	329.921	859.915	505.788	661.496	678.828	542.444	800.347	1207.97	453.132	-0.434869	1.53021	-0.45545	-0.163799	-0.764486	0.0372575	0.560296	-1.4126	0.455415	1	NA	1
1.2.1.38	181.285	309.61	143.798	426.602	132.44	146.757	354.304	449.892	147.798	346.559	399.179	420.227	133.232	100.043	165.8	226.566	0.768911	1.56223	0.147034	0.343728	1.2239	0.0739528	-0.409752	0.448165	0.45587	1	NA	1
2.3.1.54	634.496	632.681	517.673	396.13	569.491	929.459	200.259	429.897	282.159	355.925	387.774	441.777	466.311	533.565	663.201	465.719	-0.00412592	-0.385213	0.705738	1.09829	0.334007	0.18765	0.19398	-0.509064	0.463375	1	NA	1
2.4.2.10	203.945	403.839	186.937	182.829	105.952	476.959	231.068	209.95	403.085	318.459	228.102	237.051	123.715	358.489	402.658	289.501	0.982111	-0.0318855	2.15993	-0.137648	-0.339026	0.05528	1.52731	-0.474588	0.464443	1	NA	1
3.1.1.32	419.221	444.223	632.711	457.073	476.783	819.391	354.304	729.825	255.287	309.093	513.23	517.202	199.848	316.804	461.872	226.566	0.0833811	-0.468247	0.779956	1.04047	0.27494	0.011102	0.662035	-1.02433	0.475758	1	NA	1
3.6.5.-	56.6514	67.3065	287.596	167.594	52.9759	550.338	215.663	119.971	53.7447	112.397	148.266	43.1002	304.53	200.087	225.015	201.392	0.244667	-0.775502	3.35255	-0.840791	1.0506	-1.75903	-0.603496	-0.159262	0.478739	1	NA	1
2.4.2.21	339.909	107.69	273.216	487.545	423.807	415.811	184.854	679.837	429.957	458.956	615.876	258.601	542.444	541.901	355.286	302.088	-1.64916	0.833177	-0.0274169	1.87314	0.0939517	-1.24868	-0.00144054	-0.233298	0.481473	1	NA	1
1.1.1.205	1744.86	2732.65	1265.42	1432.16	1125.74	2580.47	1525.05	2269.46	1343.62	2210.48	2224	2262.76	1151.5	1517.32	1219.82	1938.4	0.646884	0.178444	1.19604	0.573182	0.717819	0.0249183	0.397709	0.667765	0.482772	1	NA	1
2.4.1.12	249.266	255.765	201.317	167.594	105.952	207.905	138.641	329.921	214.979	177.963	273.723	280.151	285.497	233.434	142.114	302.088	0.0369831	-0.26307	0.965888	1.24477	-0.27123	0.0333709	-0.289334	1.08257	0.489015	1	NA	1
2.5.1.16	838.441	471.146	575.192	502.781	993.299	550.338	770.226	949.772	953.968	355.925	718.522	517.202	551.96	516.891	710.572	427.958	-0.830198	-0.193754	-0.850743	0.301946	-1.41983	-0.473523	-0.0945287	-0.730173	0.494292	1	NA	1
2.7.7.7	4906.02	5680.67	5550.6	6947.51	5430.03	5527.83	5638.06	6018.56	6516.54	5854.03	6706.2	6217.2	5177.01	6869.64	6347.78	6771.81	0.21147	0.3238	0.0257491	0.0942035	-0.15465	-0.109214	0.408048	0.0932757	0.495492	1	NA	1
1.6.5.11	1529.59	1574.97	1481.12	2529.14	1920.38	1748.85	2341.49	2449.41	1948.24	2238.58	2166.97	2058.03	1751.05	1383.93	1622.47	1938.4	0.0421556	0.771555	-0.134909	0.0649831	0.200315	-0.0743774	-0.339225	0.256526	0.497799	1	NA	1
5.6.2.2	4146.89	5182.6	5363.67	4037.48	5867.08	7264.46	5283.75	6048.55	3950.23	5282.68	6751.82	5473.73	5129.43	4652.02	6667.54	5601.22	0.321579	-0.409676	0.308164	0.194992	0.41924	-0.302705	-0.140912	-0.251372	0.499249	1	NA	1
3.1.3.-	577.845	726.91	920.307	319.951	463.539	1222.97	816.44	819.803	698.681	683.751	558.85	646.503	808.907	450.195	888.215	427.958	0.330585	-1.52133	1.3977	0.00592412	-0.0311168	0.209846	-0.844006	-1.0517	0.502541	1	NA	1
4.1.1.49	1382.3	1103.83	1437.98	2163.48	1589.28	1712.16	2017.99	1729.58	1316.74	1526.73	1288.78	1120.61	1132.47	1217.19	1504.04	818.155	-0.324289	0.588974	0.107382	-0.222376	0.213321	-0.201557	0.103997	-0.877597	0.503231	1	NA	1
2.3.1.35	2186.75	1588.43	1452.36	1950.18	1907.13	2886.21	2064.21	2359.43	1276.44	1798.36	2189.78	1530.06	1522.65	1550.67	1871.17	1699.25	-0.460932	0.424954	0.597516	0.192766	0.494232	-0.516917	0.0262926	-0.13897	0.50335	1	NA	1
5.4.2.12	611.836	673.065	546.432	350.423	317.856	917.229	646.99	489.882	510.574	599.453	593.066	258.601	323.563	475.206	603.986	352.436	0.137388	-0.639473	1.52595	-0.400594	0.231108	-1.19433	0.553087	-0.775453	0.503815	1	NA	1
6.1.1.21	101.973	67.3065	71.899	365.659	225.148	281.284	169.45	279.933	349.34	412.124	239.507	355.577	85.649	116.717	213.172	176.218	-0.592165	2.33047	0.31988	0.720879	0.237818	0.568131	0.44207	-0.273241	0.50609	1	NA	1
1.14.13.2	419.221	538.452	172.558	182.829	556.247	1394.19	415.922	729.825	322.468	309.093	1448.45	527.977	76.1325	208.424	331.6	591.589	0.360348	0.0829521	1.32407	0.809748	-0.0609221	-1.45423	1.44101	0.833243	0.531648	1	NA	1
3.6.3.44	192.615	538.452	287.596	182.829	410.563	513.648	138.641	369.911	201.542	374.658	171.077	258.601	237.914	375.163	355.286	113.283	1.47831	-0.650685	0.322472	1.40935	0.891196	0.593246	0.654865	-1.64042	0.532524	1	NA	1
2.1.1.86	532.524	646.143	618.331	319.951	754.907	648.175	431.327	499.88	564.319	636.919	490.42	506.427	713.742	375.163	710.572	327.262	0.278532	-0.948357	-0.2196	0.212343	0.174308	0.0462455	-0.926066	-1.11616	0.534307	1	NA	1
4.1.3.30	192.615	255.765	158.178	60.9431	52.9759	183.446	77.0226	139.966	228.415	46.8323	182.482	237.051	66.6159	300.13	236.857	75.522	0.407257	-1.36162	1.77281	0.853387	-2.2619	0.375635	2.15495	-1.63615	0.550224	1	NA	1
5.3.1.12	589.175	740.372	834.028	868.439	834.371	587.027	338.9	739.822	980.84	487.056	524.635	527.977	827.941	875.379	627.672	1019.55	0.329054	0.0582598	-0.506535	1.12402	-1.00844	0.00914469	0.0802867	0.698964	0.554895	1	NA	1
2.4.2.1	351.239	363.455	100.659	319.951	52.9759	61.1486	400.518	129.969	389.649	177.963	319.343	420.227	256.947	150.065	213.172	201.392	0.0491872	1.65862	0.203406	-1.61624	-1.12621	0.39498	-0.771905	-0.0816143	0.554986	1	NA	1
2.7.1.26	305.918	323.071	431.394	563.724	437.051	611.486	400.518	589.858	456.83	496.422	296.533	495.652	237.914	300.13	367.129	302.088	0.078459	0.385199	0.483577	0.557349	0.11966	0.739187	0.333895	-0.280474	0.555627	1	NA	1
2.7.7.56	283.257	821.14	273.216	319.951	503.271	550.338	369.709	379.909	362.776	702.484	353.558	290.926	637.609	792.01	450.029	402.784	1.53219	0.22704	0.128736	0.0391603	0.951465	-0.280419	0.312405	-0.159636	0.562106	1	NA	1
4.2.1.70	294.588	363.455	345.115	106.65	503.271	305.743	123.236	269.935	524.01	215.428	273.723	129.301	104.682	175.076	142.114	62.935	0.302156	-1.6849	-0.717169	1.12486	-1.27846	-1.07613	0.736465	-1.16249	0.581939	1	NA	1
1.7.-.-	283.257	740.372	172.558	228.537	688.687	403.581	323.495	269.935	295.596	337.192	558.85	334.027	390.179	208.424	260.543	465.719	1.383	0.40331	-0.769514	-0.260248	0.189347	-0.740766	-0.901404	0.835506	0.598813	1	NA	1
4.1.1.3	339.909	484.607	57.5192	319.951	304.612	293.513	369.709	149.964	335.904	374.658	593.066	86.2004	123.715	200.087	201.329	402.784	0.510404	2.45537	-0.053366	-1.29608	0.157082	-2.76822	0.68918	0.996883	0.604894	1	NA	1
3.2.1.37	611.836	430.762	517.673	335.187	595.979	342.432	431.327	689.834	429.957	271.627	547.445	420.227	304.53	316.804	485.558	213.979	-0.505265	-0.625561	-0.797655	0.676218	-0.660616	-0.38075	0.0568236	-1.17841	0.610161	1	NA	1
2.7.7.13	294.588	632.681	575.192	487.545	238.392	61.1486	61.6181	409.902	107.489	93.6645	159.672	118.526	266.464	250.108	284.229	327.262	1.10017	-0.238059	-1.94558	2.71414	-0.196657	-0.426795	-0.0910326	0.202729	0.610893	1	NA	1
3.1.11.6	113.303	417.3	100.659	274.244	66.2199	366.892	385.113	259.938	362.776	552.621	285.128	258.601	342.596	241.771	59.2143	503.48	1.87168	1.43698	2.45232	-0.565318	0.605846	-0.140362	-0.501115	3.06662	0.620381	1	NA	1
2.1.1.33	1042.39	753.833	560.812	1036.03	834.371	672.635	539.158	599.856	362.776	449.59	547.445	765.029	675.676	525.228	1279.03	566.415	-0.467044	0.884301	-0.31045	0.153637	0.308762	0.48205	-0.362778	-1.1737	0.62128	1	NA	1
5.1.3.4	294.588	551.914	733.37	716.081	675.443	746.013	693.204	679.837	416.521	458.956	285.128	193.951	380.662	550.238	390.815	453.132	0.903468	-0.0343698	0.143165	-0.0280496	0.139647	-0.553549	0.53038	0.212941	0.626297	1	NA	1
2.5.1.17	430.551	148.074	244.457	274.244	66.2199	440.27	523.754	309.926	107.489	449.59	604.471	86.2004	361.629	191.75	532.929	365.023	-1.5335	0.165243	2.7147	-0.755071	2.05426	-2.79565	-0.911766	-0.544713	0.626404	1	NA	1
5.4.99.5	895.093	1669.2	1639.3	1340.75	291.368	1235.2	878.058	1419.66	228.415	739.95	901.004	689.603	846.974	533.565	615.829	1422.33	0.898302	-0.289843	2.08006	0.692531	1.69142	-0.385276	-0.665655	1.20633	0.630885	1	NA	1
2.5.1.25	385.23	390.378	287.596	380.894	66.2199	452.5	415.922	89.9784	335.904	243.528	239.507	75.4253	199.848	216.761	248.7	402.784	0.0191025	0.404122	2.75414	-2.19618	-0.46234	-1.65396	0.116641	0.693387	0.631139	1	NA	1
1.7.1.7	657.157	471.146	790.889	624.667	476.783	758.243	616.181	439.894	255.287	440.223	752.737	290.926	580.51	483.543	343.443	188.805	-0.479199	-0.339904	0.668205	-0.48526	0.783748	-1.36846	-0.26318	-0.859747	0.637176	1	NA	1
6.3.-.-	124.633	161.536	143.798	213.301	172.172	61.1486	154.045	39.9904	214.979	46.8323	239.507	53.8752	38.0662	108.38	177.643	50.348	0.371539	0.565596	-1.47841	-1.91933	-2.17483	-2.13185	1.48536	-1.7987	0.637283	1	NA	1
2.1.1.248	634.496	201.92	115.038	365.659	635.711	476.959	446.731	399.904	483.702	103.031	182.482	409.452	237.914	325.141	450.029	100.696	-1.64698	1.65984	-0.413751	-0.159376	-2.22008	1.16158	0.449004	-2.14896	0.638098	1	NA	1
1.1.1.267	158.624	121.152	57.5192	365.659	437.051	232.365	215.663	559.866	161.234	805.515	399.179	269.376	466.311	166.739	225.015	264.327	-0.386004	2.64746	-0.908513	1.3722	2.31363	-0.565677	-1.47817	0.231357	0.645774	1	NA	1
2.7.9.2	339.909	228.842	129.418	274.244	264.88	317.973	292.686	339.918	107.489	468.323	250.912	140.076	266.464	58.3586	307.915	327.262	-0.568742	1.07757	0.26266	0.215152	2.11303	-0.836453	-2.17181	0.0876406	0.65714	1	NA	1
3.5.2.6	804.451	457.684	905.927	411.366	595.979	697.094	801.035	559.866	604.627	449.59	843.978	301.701	380.662	441.858	532.929	188.805	-0.812294	-1.13706	0.225741	-0.51601	-0.426616	-1.48102	0.214548	-1.49213	0.659641	1	NA	1
4.2.1.59	260.597	228.842	503.293	335.187	543.003	391.351	184.854	359.914	255.287	346.559	456.204	560.303	656.643	375.163	603.986	264.327	-0.1867	-0.584998	-0.47147	0.957482	0.439496	0.295939	-0.805947	-1.18913	0.665417	1	NA	1
5.1.3.3	124.633	336.533	417.014	365.659	397.319	330.203	277.281	389.906	120.925	112.397	479.015	420.227	285.497	616.934	319.757	264.327	1.42581	-0.189115	-0.266212	0.490279	-0.104612	-0.188481	1.10893	-0.27371	0.668445	1	NA	1
3.1.21.3	2470	1871.12	2228.87	2224.42	1920.38	1333.04	2310.68	1849.56	2203.53	1395.6	1368.61	1325.33	1655.88	1083.8	1693.53	1409.74	-0.400423	-0.00287933	-0.526339	-0.320982	-0.658551	-0.0463275	-0.611037	-0.264428	0.66908	1	NA	1
2.1.1.193	351.239	148.074	143.798	289.48	291.368	293.513	708.608	89.9784	429.957	299.726	581.661	129.301	199.848	83.3695	189.486	100.696	-1.24052	1.0044	0.0105497	-2.96343	-0.519093	-2.16081	-1.25131	-0.90542	0.67165	1	NA	1
5.4.2.7	396.56	255.765	503.293	167.594	145.684	366.892	323.495	249.94	389.649	159.23	285.128	237.051	161.781	325.141	331.6	62.935	-0.630726	-1.58071	1.32657	-0.370854	-1.28573	-0.265388	1.00256	-2.37911	0.672757	1	NA	1
3.2.1.4	532.524	336.533	445.774	213.301	490.027	415.811	492.945	729.825	335.904	290.36	342.153	334.027	485.344	450.195	497.4	113.283	-0.660525	-1.05991	-0.236411	0.565176	-0.209535	-0.0345778	-0.108227	-2.12469	0.67282	1	NA	1
4.3.1.1	317.248	861.524	963.447	365.659	119.196	672.635	631.585	779.813	255.287	487.056	399.179	678.828	846.974	1058.79	509.243	289.501	1.43841	-1.39526	2.48658	0.303716	0.929284	0.764525	0.32169	-0.812641	0.672889	1	NA	1
3.5.99.6	498.533	699.988	776.509	335.187	1178.71	1112.9	400.518	869.791	671.808	430.857	296.533	635.728	675.676	483.543	923.744	516.067	0.48881	-1.2096	-0.0828115	1.11686	-0.639642	1.09763	-0.48184	-0.838702	0.673623	1	NA	1
3.2.1.41	237.936	161.536	143.798	319.951	185.416	269.054	323.495	249.94	201.542	93.6645	307.938	183.176	47.5828	66.6956	106.586	213.979	-0.555868	1.14831	0.534724	-0.370854	-1.09733	-0.746233	0.478616	0.998709	0.674736	1	NA	1
2.8.4.1	158.624	107.69	186.937	198.065	185.416	171.216	61.6181	319.923	67.1808	112.397	285.128	86.2004	85.649	133.391	142.114	213.979	-0.554453	0.0829879	-0.114303	2.35758	0.73395	-1.71425	0.633182	0.587028	0.6789	1	NA	1
3.5.4.27	453.212	942.291	517.673	624.667	516.515	464.729	708.608	259.938	618.064	505.788	661.496	258.601	485.344	450.195	378.972	490.893	1.05434	0.27057	-0.152109	-1.44332	-0.288704	-1.35162	-0.108227	0.372453	0.679249	1	NA	1
2.7.7.6	6764.18	6946.03	7031.72	8090.2	8105.32	7447.9	7686.86	7068.3	7672.05	7127.87	6386.86	7456.33	6747.24	6702.9	8005.78	6318.68	0.0382682	0.20227	-0.122019	-0.121013	-0.106127	0.223327	-0.00950971	-0.341371	0.694574	1	NA	1
3.5.1.5	577.845	726.91	1222.28	944.618	1138.98	672.635	831.844	829.801	819.606	580.72	821.168	527.977	256.947	341.815	663.201	427.958	0.330585	-0.371429	-0.758973	-0.003544	-0.496365	-0.636227	0.410354	-0.630782	0.703551	1	NA	1
1.21.4.2	260.597	53.8452	129.418	350.423	370.831	281.284	277.281	469.887	174.67	309.093	558.85	312.476	247.431	158.402	307.915	125.87	-2.25391	1.43006	-0.397503	0.758837	0.819832	-0.836684	-0.640173	-1.28386	0.703676	1	NA	1
2.7.1.6	339.909	740.372	445.774	441.837	185.416	648.175	338.9	169.959	429.957	487.056	307.938	290.926	314.046	291.793	177.643	327.262	1.12081	-0.0127673	1.80008	-0.991456	0.179501	-0.0817128	-0.105683	0.877769	0.704522	1	NA	1
4.2.1.96	237.936	686.527	417.014	396.13	105.952	158.986	261.877	249.94	268.723	252.894	410.584	247.826	237.914	425.184	272.386	566.415	1.52479	-0.0739401	0.580988	-0.0670448	-0.0872525	-0.726049	0.834986	1.05347	0.704878	1	NA	1
6.2.1.3	407.89	955.753	417.014	289.48	172.172	611.486	292.686	669.839	524.01	505.788	707.117	301.701	171.298	166.739	59.2143	604.176	1.22643	-0.525115	1.82247	1.19169	-0.0509624	-1.22609	-0.038689	3.32918	0.713416	1	NA	1
1.2.4.2	373.9	498.068	186.937	807.496	728.419	733.783	739.417	739.822	268.723	693.118	410.584	463.327	523.411	391.836	497.4	679.698	0.412733	2.10499	0.0105714	0.000789604	1.3637	0.173955	-0.416768	0.44971	0.713604	1	NA	1
3.5.2.3	589.175	726.91	316.356	761.789	609.223	501.419	508.349	509.878	698.681	355.925	718.522	571.078	218.881	583.586	414.5	503.48	0.302618	1.26518	-0.280447	0.00432254	-0.971075	-0.330828	1.41069	0.279948	0.723219	1	NA	1
4.2.1.42	215.275	215.381	172.558	274.244	476.783	366.892	138.641	199.952	268.723	112.397	342.153	398.677	666.159	283.456	59.2143	226.566	0.000702858	0.665296	-0.377075	0.525131	-1.25009	0.219981	-1.22982	1.91811	0.726714	1	NA	1
2.7.10.-	351.239	323.071	316.356	304.715	490.027	330.203	539.158	329.921	322.468	468.323	729.927	527.977	513.894	191.75	663.201	402.784	-0.120243	-0.0539107	-0.56809	-0.706896	0.536957	-0.466521	-1.41755	-0.718035	0.735919	1	NA	1
6.3.3.1	294.588	605.759	474.533	152.358	529.759	794.932	569.967	369.911	698.681	159.23	946.624	549.528	371.146	550.238	319.757	453.132	1.03754	-1.63265	0.584588	-0.622334	-2.12655	-0.7835	0.566809	0.50163	0.742205	1	NA	1
2.2.1.1	702.478	928.83	704.61	1096.98	437.051	990.608	508.349	1069.74	671.808	786.782	821.168	721.928	570.994	1083.8	426.343	1409.74	0.402462	0.637903	1.17867	1.07189	0.227601	-0.18558	0.923362	1.72299	0.752609	1	NA	1
2.7.1.130	453.212	323.071	733.37	533.252	622.467	525.878	261.877	479.885	389.649	515.155	729.927	635.728	875.523	341.815	627.672	704.872	-0.487053	-0.458986	-0.242844	0.871304	0.401932	-0.19905	-1.35436	0.1671	0.752609	1	NA	1
2.4.1.18	509.863	417.3	589.572	685.61	688.687	611.486	677.799	389.906	497.138	524.521	353.558	387.902	418.729	175.076	686.886	490.893	-0.288397	0.217378	-0.171265	-0.796161	0.0772037	0.133383	-1.25326	-0.483825	0.76148	1	NA	1
6.3.4.3	997.065	538.452	992.206	1066.5	701.931	587.027	261.877	1399.66	255.287	487.056	752.737	1066.73	999.239	650.282	746.101	541.241	-0.887639	0.104077	-0.257501	2.41365	0.929284	0.502413	-0.618991	-0.462368	0.763477	1	NA	1
1.17.7.4	407.89	430.762	287.596	487.545	662.199	428.04	354.304	339.918	429.957	477.689	593.066	140.076	123.715	333.478	473.715	377.61	0.0785213	0.75944	-0.628329	-0.0596275	0.151544	-2.07415	1.42327	-0.326347	0.764481	1	NA	1
6.1.1.15	974.405	753.833	1481.12	563.724	1271.42	1222.97	585.372	889.786	1370.49	1170.81	821.168	786.579	961.172	625.271	829.001	453.132	-0.369843	-1.39204	-0.0560065	0.603264	-0.227008	-0.0620091	-0.619509	-0.87	0.766886	1	NA	1
3.4.11.18	543.854	376.917	129.418	685.61	635.711	379.121	385.113	349.916	698.681	496.422	159.672	635.728	513.894	291.793	627.672	327.262	-0.527802	2.39635	-0.744179	-0.137898	-0.492226	1.98656	-0.814394	-0.937459	0.76693	1	NA	1
2.7.2.2	487.202	188.458	474.533	259.008	105.952	440.27	200.259	389.906	188.106	290.36	216.697	129.301	295.013	208.424	260.543	327.262	-1.3656	-0.87099	2.0447	0.957771	0.623606	-0.740478	-0.499238	0.3278	0.769276	1	NA	1
3.6.1.13	283.257	323.071	129.418	472.309	119.196	171.216	277.281	219.947	322.468	224.795	125.456	280.151	123.715	175.076	142.114	188.805	0.189114	1.85964	0.518833	-0.332843	-0.51861	1.15271	0.497559	0.40735	0.774591	1	NA	1
3.1.1.29	147.294	390.378	373.875	365.659	397.319	195.676	400.518	569.863	322.468	421.49	638.686	269.376	275.98	466.869	236.857	264.327	1.4001	-0.0319715	-1.01811	0.507682	0.385296	-1.2424	0.756322	0.157676	0.774617	1	NA	1
1.3.1.98	158.624	363.455	172.558	152.358	52.9759	146.757	184.854	159.962	362.776	224.795	228.102	301.701	256.947	133.391	153.957	843.33	1.19106	-0.178514	1.45284	-0.207455	-0.688039	0.401904	-0.940637	2.44594	0.779772	1	NA	1
4.2.1.24	600.505	511.53	589.572	731.317	304.612	599.256	801.035	719.827	994.276	505.788	479.015	614.178	513.894	800.347	817.158	1044.72	-0.230942	0.310356	0.97388	-0.154012	-0.973713	0.357925	0.638151	0.354048	0.78392	1	NA	1
6.1.1.-	135.963	242.303	230.077	289.48	556.247	330.203	600.776	149.964	591.191	318.459	307.938	484.877	228.397	433.521	603.986	50.348	0.828966	0.330065	-0.750604	-1.99502	-0.890431	0.653275	0.921577	-3.55852	0.798058	1	NA	1
2.3.2.2	181.285	417.3	273.216	91.4146	185.416	513.648	477.54	149.964	268.723	177.963	456.204	247.826	152.265	141.728	47.3715	50.348	1.19835	-1.56912	1.46506	-1.66444	-0.591822	-0.877701	-0.102759	0.0861524	0.803673	1	NA	1
3.2.1.31	101.973	67.3065	86.2788	319.951	331.1	134.527	323.495	349.916	241.851	402.757	490.42	441.777	609.06	316.804	319.757	264.327	-0.592165	1.87865	-1.29304	0.11293	0.733418	-0.150375	-0.940814	-0.27371	0.816972	1	NA	1
2.7.7.41	271.927	296.149	186.937	137.122	423.807	146.757	277.281	199.952	174.67	252.894	114.051	183.176	323.563	75.0325	307.915	62.935	0.12267	-0.444309	-1.52359	-0.469694	0.531359	0.678809	-2.09381	-2.27253	0.818328	1	NA	1
2.4.1.182	509.863	403.839	417.014	335.187	648.955	513.648	431.327	489.882	241.851	421.49	228.102	64.6503	256.947	275.119	509.243	377.61	-0.335588	-0.314288	-0.336753	0.183256	0.798847	-1.80312	0.0982161	-0.430472	0.821443	1	NA	1
1.2.1.3	679.817	592.297	503.293	716.081	423.807	782.702	924.271	639.846	1343.62	758.683	433.394	1152.93	732.775	808.684	1101.39	717.459	-0.198512	0.507875	0.883497	-0.529898	-0.823726	1.40948	0.142021	-0.617652	0.825327	1	NA	1
4.3.2.1	328.578	524.991	690.23	380.894	344.343	207.905	369.709	399.904	376.213	421.49	319.343	334.027	837.457	500.217	781.629	490.893	0.674416	-0.855993	-0.725183	0.112972	0.163541	0.0646576	-0.742302	-0.669984	0.829157	1	NA	1
6.3.2.2	192.615	605.759	589.572	929.382	450.295	1015.07	893.462	259.938	792.734	458.956	672.901	603.403	399.695	1017.11	793.472	1120.24	1.64793	0.655711	1.17085	-1.77732	-0.787159	-0.157027	1.34531	0.497031	0.829415	1	NA	1
2.7.2.3	475.872	551.914	488.913	518.016	145.684	501.419	231.068	319.923	483.702	309.093	148.266	592.628	285.497	350.152	248.7	314.675	0.213451	0.0832538	1.77618	0.467682	-0.644397	1.99167	0.293576	0.338244	0.841405	1	NA	1
2.7.1.-	1189.68	1144.21	848.408	1416.93	1443.59	1296.35	924.271	1249.7	1800.45	1114.61	809.763	1594.71	2255.42	1367.26	1255.34	2504.81	-0.0561728	0.739253	-0.155096	0.434787	-0.691325	0.976844	-0.721697	0.996048	0.856104	1	NA	1
6.3.2.6	1133.03	848.062	488.913	1523.58	1629.01	819.391	1355.6	669.839	1666.08	964.745	1322.99	1260.68	1208.6	1575.68	1539.57	868.504	-0.417515	1.63781	-0.990496	-1.01595	-0.787613	-0.0695482	0.382359	-0.825203	0.858831	1	NA	1
4.2.1.10	362.569	498.068	115.038	975.09	238.392	1418.65	508.349	879.789	241.851	1358.14	1037.86	1433.08	808.907	1392.27	236.857	1384.57	0.457007	3.07241	2.56809	0.790141	2.48455	0.465119	0.782646	2.54231	0.862542	1	NA	1
2.7.7.60	56.6514	53.8452	57.5192	213.301	119.196	73.3783	61.6181	119.971	53.7447	196.696	216.697	96.9754	133.232	250.108	307.915	276.914	-0.0719909	1.87266	-0.692432	0.950012	1.85249	-1.15183	0.903583	-0.152569	0.866068	1	NA	1
5.4.99.62	181.285	148.074	460.154	60.9431	52.9759	538.108	215.663	89.9784	214.979	177.963	250.912	86.2004	85.649	208.424	485.558	163.631	-0.290161	-2.89623	3.32019	-1.25186	-0.27123	-1.53052	1.27317	-1.56337	0.874385	1	NA	1
2.7.8.20	56.6514	134.613	186.937	60.9431	105.952	48.9189	61.6181	149.964	53.7447	103.031	136.861	96.9754	275.98	208.424	260.543	151.044	1.23407	-1.60124	-1.0993	1.26955	0.926223	-0.492726	-0.403359	-0.782559	0.875308	1	NA	1
4.3.3.7	45.3212	161.536	431.394	137.122	543.003	122.297	138.641	239.942	470.266	243.528	547.445	334.027	656.643	400.173	284.229	415.371	1.81101	-1.6464	-2.14147	0.786969	-0.946543	-0.711072	-0.713078	0.545751	0.880134	1	NA	1
2.7.2.15	56.6514	107.69	115.038	60.9431	119.196	342.432	184.854	349.916	53.7447	243.528	91.2409	96.9754	38.0662	83.3695	284.229	100.696	0.914796	-0.905587	1.51464	0.916954	2.15921	0.087014	1.1108	-1.48786	0.883837	1	NA	1
2.1.1.63	328.578	605.759	661.471	639.902	529.759	403.581	184.854	559.866	470.266	337.192	421.989	484.877	513.894	400.173	118.429	553.828	0.880501	-0.0477519	-0.391629	1.59348	-0.478697	0.199971	-0.36005	2.21589	0.886847	1	NA	1
3.2.1.55	895.093	417.3	431.394	533.252	768.151	819.391	415.922	779.813	510.574	824.248	764.142	172.401	114.199	575.249	592.143	239.153	-1.09911	0.305174	0.0930458	0.905199	0.689884	-2.14162	2.32257	-1.30443	0.888365	1	NA	1
3.1.21.-	260.597	363.455	632.711	670.374	331.1	513.648	261.877	39.9904	322.468	159.23	262.318	452.552	380.662	291.793	402.658	151.044	0.478398	0.0832913	0.631971	-2.68103	-1.01348	0.784465	-0.382415	-1.40864	0.888914	1	NA	1
5.1.3.20	124.633	161.536	100.659	137.122	172.172	48.9189	446.731	269.935	53.7447	37.4658	262.318	129.301	152.265	175.076	165.8	100.696	0.371539	0.442211	-1.79455	-0.724685	-0.509141	-1.01496	0.200169	-0.713857	0.892318	1	NA	1
2.7.7.3	600.505	592.297	575.192	198.065	450.295	171.216	169.45	229.945	497.138	131.13	148.266	215.501	180.815	83.3695	603.986	465.719	-0.019822	-1.53331	-1.38985	0.438202	-1.91458	0.536484	-1.10768	-0.374347	0.905541	1	NA	1
7.1.1.9	407.89	188.458	129.418	487.545	317.856	134.527	61.6181	319.923	161.234	430.857	307.938	301.701	228.397	208.424	225.015	251.74	-1.10983	1.90535	-1.23432	2.35758	1.41248	-0.0294219	-0.131425	0.16124	0.905665	1	NA	1
7.1.1.-	634.496	861.524	790.889	1036.03	476.783	146.757	431.327	679.837	591.191	252.894	536.04	366.352	647.126	608.597	272.386	667.111	0.44068	0.389091	-1.69313	0.655187	-1.22184	-0.547868	-0.0884184	1.28915	0.909924	1	NA	1
1.7.3.3	90.6423	121.152	71.899	182.829	317.856	220.135	277.281	139.966	120.925	234.161	136.861	86.2004	304.53	158.402	118.429	176.218	0.414589	1.3344	-0.527975	-0.981193	0.947651	-0.660811	-0.938644	0.569377	0.910901	1	NA	1
5.3.1.1	351.239	471.146	273.216	563.724	437.051	562.567	600.776	319.923	550.883	271.627	421.989	398.677	409.212	308.467	47.3715	201.392	0.422678	1.04223	0.363488	-0.906999	-1.01743	-0.0817864	-0.406584	2.06492	0.911946	1	NA	1
3.1.1.-	464.542	174.997	71.899	213.301	450.295	317.973	308.09	389.906	309.032	327.826	125.456	140.076	123.715	358.489	355.286	75.522	-1.40336	1.55567	-0.500638	0.338794	0.0849076	0.157831	1.52731	-2.21909	0.916069	1	NA	1
2.4.99.-	373.9	269.226	273.216	167.594	145.684	195.676	369.709	269.935	456.83	271.627	250.912	75.4253	342.596	358.489	248.7	478.306	-0.472337	-0.701765	0.423108	-0.452337	-0.747882	-1.7208	0.0652326	0.940751	0.920109	1	NA	1
6.4.1.2	940.414	726.91	675.851	914.146	953.567	819.391	492.945	709.83	497.138	842.981	433.394	420.227	666.159	641.945	556.615	415.371	-0.371068	0.435165	-0.218533	0.525154	0.760664	-0.0444071	-0.0533359	-0.421398	0.926763	1	NA	1
3.5.1.25	623.166	484.607	704.61	259.008	1099.25	672.635	539.158	679.837	1021.15	627.552	467.609	786.579	1141.99	867.042	686.886	163.631	-0.36214	-1.44031	-0.707793	0.333927	-0.7015	0.749038	-0.396972	-2.06293	0.934238	1	NA	1
3.6.1.27	305.918	498.068	186.937	259.008	595.979	281.284	123.236	219.947	335.904	384.025	193.887	398.677	380.662	375.163	378.972	276.914	0.701385	0.468305	-1.08054	0.830616	0.192612	1.0362	-0.0209406	-0.451253	0.942489	1	NA	1
2.7.1.11	566.514	673.065	776.509	426.602	741.663	819.391	400.518	489.882	765.861	177.963	467.609	991.305	532.927	583.586	414.5	579.002	0.248231	-0.862592	0.143605	0.289914	-2.09931	1.0824	0.130773	0.481209	0.942624	1	NA	1
3.1.2.-	67.9817	390.378	417.014	228.537	278.124	48.9189	77.0226	269.935	53.7447	37.4658	330.748	75.4253	228.397	250.108	47.3715	390.197	2.50428	-0.864828	-2.48325	1.79598	-0.509141	-2.11797	0.130461	3.01567	0.947599	1	NA	1
6.5.1.1	532.524	861.524	287.596	411.366	688.687	525.878	785.631	559.866	470.266	590.087	650.091	1012.85	999.239	867.042	1089.54	755.22	0.693012	0.514874	-0.388473	-0.488031	0.326828	0.638919	-0.204507	-0.528169	0.953114	1	NA	1
3.4.22.-	135.963	296.149	301.976	274.244	52.9759	158.986	477.54	159.962	268.723	93.6645	57.0255	377.127	275.98	241.771	402.658	327.262	1.11739	-0.138492	1.56756	-1.57192	-1.51058	2.70411	-0.190184	-0.298283	0.954733	1	NA	1
3.2.1.122	430.551	1023.06	647.091	1554.05	476.783	1333.04	878.058	719.827	201.542	627.552	935.219	765.029	199.848	750.325	805.315	1006.96	1.2467	1.26269	1.48137	-0.286304	1.63381	-0.289448	1.90334	0.322024	0.961178	1	NA	1
2.3.3.1	917.753	699.988	977.826	1142.68	927.079	1137.36	1371	619.851	1800.45	1283.2	901.004	700.378	913.59	666.956	627.672	730.046	-0.390288	0.224562	0.294643	-1.14396	-0.488281	-0.362941	-0.453372	0.217655	0.963119	1	NA	1
3.6.4.12	1914.82	1346.13	2473.33	2315.84	2463.38	2348.11	2634.17	2049.51	2297.58	1976.32	2098.54	2111.91	2674.15	2284.32	2854.13	1850.29	-0.508072	-0.0948784	-0.0691126	-0.361916	-0.217198	0.00915771	-0.227223	-0.625026	0.970276	1	NA	1
6.1.1.1	634.496	834.601	805.269	609.431	675.443	489.189	693.204	799.808	564.319	730.583	148.266	323.251	932.623	741.988	675.044	239.153	0.394931	-0.401433	-0.464631	0.206098	0.371957	1.11922	-0.3295	-1.49316	0.978661	1	NA	1
3.2.1.177	611.836	942.291	445.774	76.1789	675.443	648.175	308.09	1109.73	309.032	327.826	627.281	484.877	456.795	300.13	521.086	843.33	0.622203	-2.53327	-0.0593602	1.84541	0.0849076	-0.370818	-0.604314	0.693518	0.985794	1	NA	1
2.1.1.198	147.294	121.152	129.418	182.829	105.952	207.905	123.236	129.969	107.489	65.5652	239.507	140.076	57.0994	150.065	59.2143	151.044	-0.279783	0.495221	0.965888	0.0761378	-0.704714	-0.769612	1.37858	1.33631	0.995113	1	NA	1
2.7.1.40	555.184	498.068	675.851	502.781	490.027	843.851	739.417	349.916	738.989	946.012	775.547	603.403	818.424	750.325	592.143	352.436	-0.156325	-0.426042	0.782894	-1.07721	0.355878	-0.361564	-0.125173	-0.746931	0.99953	1	NA	1
