# Supplementary material for: Profiling a Community-Specific Function Landscape for Bacterial Peptides Through Protein-Level Meta-Assembly and Machine Learning
Source: Front Genet. 2022 Jul 22;13:935351. doi: 10.3389/fgene.2022.935351 (PMC9354662; doi:10.3389/fgene.2022.935351)
Supplement: Supplementary file 6 [file Table4.XLSX]

## Sheet: Sheet1
Table S4. Test on Linclust for retaining mutated proteins
MUTATED PROTEIN DATA: (default params)
Proteins per Cluster	Number of Clusters
	Baseline	Percent Mutated
		0.01	0.02	0.03	0.04	0.05	0.06	0.07	0.08	0.09	0.1	0.15
1	0	208	452	1295	2294	3700	8710	23432	23692	23716	23715	23709
2	9405	9413	9492	9433	8890	8334	2845	1272	1192	1171	1172	1173
3	1	32	79	1016	358	566	644	412	396	400	402	398
4	1044	1090	1089	95	869	691	265	188	185	180	182	180
5	1	17	35	274	144	192	147	101	104	103	102	102
6	378	342	332	64	245	194	79	53	48	46	46	47
7	0	11	23	103	69	77	35	21	24	26	25	25
8	182	168	146	40	92	84	18	13	10	8	9	10
9	0	3	12	23	37	39	13	8	7	8	8	8
10+	203	181	134	31	75	60	10	9	8	11	10	11
