# Supplementary material for: Profiling a Community-Specific Function Landscape for Bacterial Peptides Through Protein-Level Meta-Assembly and Machine Learning
Source: Front Genet. 2022 Jul 22;13:935351. doi: 10.3389/fgene.2022.935351 (PMC9354662; doi:10.3389/fgene.2022.935351)
Supplement: Supplementary file 7 [file Table1.XLSX]

## Sheet: Sheet1
Table S1. Data samples used in this study and statistics from metaBP pipeline
Sample #	BioProject	Biosample	condition	time point	Year	SRA ID	reads structure	# of reads	# of proteins	# of clusters	# of initial small proteins	# of small protein clusters	# of small protein clusters with at least four members	# of small proteins in clusters of at least four members	filtering time (HH:MM:SS)	assembly time (HH:MM:SS)	clustering time (HH:MM:SS)	mutation calling (HH:MM:SS)	EggNOG (HH:MM:SS)	metaBP-ML_annotation (DD-HH:MM:SS)
1	PRJEB36943	mouse gut A	normal chow	0 week	2020	ERR3957872	2x100bp	32.7m	1847781	855045	683252	515449	16475	88259	00 : 13 : 15.35	00 : 56 : 55	00 : 02 : 00	01 : 06 : 54	7 : 6 : 36	1:06:28:23
		mouse gut A	normal chow	12 week	2020	ERR3957873	2x100bp	29.8m	1969398	725107	550938	413978	12725	74287	00 : 12 : 31.40	00 : 59 : 14	00 : 02 : 48.17	01 : 05 : 15.54	6 : 46 : 12	23:04:32
		mouse gut B	normal chow	0 week	2020	ERR3957874	2x100bp	25.9m	1714448	703330	570193	430571	12916	69542	00 : 15 : 07.50	00 : 48 : 12	00: 01: 45.98	00 : 43 : 09.24	7 : 00 : 30	1:00:06:49
		mouse gut B	normal chow	12 week	2020	ERR3957875	2x100bp	32.0m	1705080	747545	602387	461399	11870	65635	00 : 17 : 44.38	00 : 56 : 49	00 : 01 : 51.68	00 : 47 : 18.58	6 : 49 : 19	22:07:28
		mouse gut C	normal chow	0 week	2020	ERR3957876	2x100bp	30.1m	1662298	805466	650908	494124	15140	75506	00 : 17 : 03.41	00 : 49 : 58	00 : 02 : 15.35	00 : 52 : 57.18	6 : 41 : 42	16:48:22
		mouse gut C	normal chow	12 week	2020	ERR3957877	2x100bp	32.3m	1999701	762265	570641	423402	14555	81768	00 : 18 : 28.26	01 : 03 : 55	00 : 02 : 10.59	00 : 46 : 45.71	6 : 32 : 48	01:15:22:07
		mouse gut D	normal chow	0 week	2020	ERR3957878	2x100bp	28.3m	1525231	764504	612278	474022	12758	64916	00 : 17 : 30.28	00 : 49 : 56	00 : 02 : 06.02	00 : 43 : 44.8	6 : 27 : 47	1:00:56:54
		mouse gut D	normal chow	12 week	2020	ERR3957879	2x100bp	37.4m	2483994	1022207	776173	582743	18411	100024	00 : 20 : 52.12	01 : 14 : 25	00 : 03 : 06.62	01 : 14 : 50.15	8 : 31 : 19	12:58:13
		mouse gut E	high fat diet	0 week	2020	ERR3957880	2x100bp	33.0m	1948886	919993	701235	542055	14380	74426	00 : 15 : 18.11	01 : 00 : 10	00 : 02 : 34.80	00 : 59 : 10.86	7 : 19 : 19	01:02:03:12
		mouse gut E	high fat diet	12 week	2020	ERR3957881	2x100bp	33.4m	2808475	1017628	744610	552650	18745	106764	00 : 19 : 57.11	01 : 23 : 08	00 : 03 : 11.34	01 : 16 : 12.98	7 : 14 : 34	01:08:10:31
		mouse gut F	high fat diet	0 week	2020	ERR3957894	2x100bp	33.7m	2167085	873955	689141	518250	16087	87680	00 : 16 : 58.46	01 : 02 : 30	00 : 02 : 21.70	00 : 59 : 49.65	7 : 20 : 56	01:07:40:41
		mouse gut F	high fat diet	12 week	2020	ERR3957895	2x100bp	35.6m	2376492	775545	600848	441078	15779	92807	00 : 20 : 59.34	01 : 12 : 33	00 : 02 : 34.15	00 : 54 : 20.40	6 : 43 : 47	1:04:21:47
		mouse gut G	high fat diet	0 week	2020	ERR3957896	2x100bp	37.0m	2974313	1046672	729342	537908	17935	105080	00 : 21 : 05.73	01 : 39 : 31	00 : 03 : 16.8	01 : 17 : 21.35	7 : 17 : 01	1:07:51:20
		mouse gut G	high fat diet	12 week	2020	ERR3957897	2x100bp	44.5m	3626380	1250747	843876	627994	19818	119948	00 : 21 : 57.15	01 : 53 : 51	00 : 03 : 56.36	01 : 24 : 23.53	8 : 27 : 51	12:02:22
		mouse gut H	high fat diet	0 week	2020	ERR3957898	2x100bp	32.5m	1965315	938460	732682	732682	16659	84439	00 : 15 : 15.34	01 : 02 : 31	00 : 02 : 28.10	01 : 16 : 12:45	7 : 49 : 05	1:05:44:15
		mouse gut H	high fat diet	12 week	2020	ERR3957899	2x100bp	31.1m	2322776	697990	478674	349021	12481	79447	00 : 19 : 35.04	01 : 12 : 24	00 : 02 : 22:24	00 : 43 : 23.49	6 : 26 : 29	22:28:17
2	PRJNA353655	human gut donor 2	fecus	before transplant	2017	SRR5024285	2x151bp	37.5m	29194727	10639893	6250007	4392190	171238	1038908	00 : 26 : 31.70	01 : 26 : 04.66	00 : 42 : 50.02	00 : 46 : 46.68	28 : 00 : 22	20:15:30:00
3	PRJNA649052	human skin sample	squamous cell carcinomas patient		2022	SRR12347960	2x150bp	5.1m	679115	164776	76771	30597	2874	41603	00 : 04 : 06.9	00 : 30 : 24.91	00 : 00 : 41.09	00 : 09 : 07.91	02 : 56 : 08	04:54:01
4	PRJNA449266	soil	Meadow Soil samples from Angelo Coast Range Reserve		2014	SRR7042366	2x200bp	24.7m	14947269	9744420	3892309	3367292	23640	109961	00 : 23 : 35.26	14 : 41 : 28.71	00 : 43 : 22.10	10 : 39 : 10.45	24 : 36 : 33	1:14:07:31
5	PRJNA785333	marine	WGS of Ocean Station PAPA epipelagic bacterial community		2018	SRR17470367	2x150bp	13.1m	4595883	2072968	1127642	858280	23410	126054	00 : 11 : 40.42	02 : 12 : 55.85	00 : 06 : 58.9	01 : 53 : 45.16	10 : 46 : 35	01:14:22:30
6	PRJNA380727	human saliva			2017	SRR5395411	2x126bp	26.8m	133743	114626	71961	63021	583	4331	00 : 14 : 47.83	00 : 36 : 04.86	00 : 00 : 18.27	00 : 02 : 30.99	03 : 14 : 03	01:06:08

## Sheet: Sheet2
88259
74287
69542
65635
75506
81768
64916
100024
74426
106764
87680
92807
105080
119948
84439
79447
1038908
41603
109961
126054
4331
