# Supplementary material for: Profiling a Community-Specific Function Landscape for Bacterial Peptides Through Protein-Level Meta-Assembly and Machine Learning
Source: Front Genet. 2022 Jul 22;13:935351. doi: 10.3389/fgene.2022.935351 (PMC9354662; doi:10.3389/fgene.2022.935351)
Supplement: Supplementary file 8 [file Table5.XLSX]

## Sheet: Sheet1
Table S5. KNN and recovered EC numbers
KNN	EC
1	446
2	627
4	898
6	1074
8	1191
10	1292
