# Supplementary material for: Profiling a Community-Specific Function Landscape for Bacterial Peptides Through Protein-Level Meta-Assembly and Machine Learning
Source: Front Genet. 2022 Jul 22;13:935351. doi: 10.3389/fgene.2022.935351 (PMC9354662; doi:10.3389/fgene.2022.935351)
Supplement: Supplementary file 9 [file Table7.XLSX]

## Sheet: Sheet1
Table S7. Known small proteins and their ID mapping
Gene Name	Protein ID
AgrD (Gram+ Bacteria)	tr|A8E0F8|A8E0F8_LISMN
ComC (Streptococcus)	tr|A0A237JGJ5|A0A237JGJ5_STREE
Phenol soluble modulin (Staphylococcus)	sp|A9JX07|PSMA3_STAAW
CydX (Escherichia coli)	sp|P56100|CYDX_ECOLI
AcrZ (Escherichia coli)	sp|P0AAW9|ACRZ_ECOLI
Hok (Escherichia coli)	tr|A0A8H2IT46|A0A8H2IT46_ECOLX
KdpF (Escherichia coli)	sp|P36937|KDPF_ECOLI
TisB (Escherichia coli)	sp|A5A627|TISB_ECOLI
SgrT (Escherichia coli)	sp|C1P5Z7|SGRT_ECOLI
PmrR (Salmonella enterica)	tr|A0A3R8SIJ6|A0A3R8SIJ6_SALET
SidA (Caulobacter crescentus)	sp|B8GWS7|SIDA_CAUVN
MgtS (Escherichia coli)	sp|A5A616|MGTS_ECOLI
Blr (Escherichia coli)	sp|P56976|BLR_ECOLI
MciZ (Bacillus subtilis)	sp|L8EBJ9|MCIZ_BACSU
MgrB (Escherichia coli)	sp|P64512|MGRB_ECOLI
SpoVM (Bacillus subtilis)	sp|P37817|SPOVM_BACSU
BacSp222 (Staphylococcus pseudintermedius)	sp|A0A0P0C3P7|BS222_STAPS
AimP (Bacillus subtilis phages)	sp|P0DOE2|AIMP_BPPHT
FbpA (Bacillus subtilis)	tr|A0A3D5TYG0|A0A3D5TYG0_BACSP
FbpC (Bacillus subtilis)	tr|A0A7Y8RUN9|A0A7Y8RUN9_BACSP
MgtR (Salmonella typhimurium)	tr|A0A732R4E6|A0A732R4E6_SALTM
Prli42 (Listeria monocytogenes)	tr|A0A228FZD6|A0A228FZD6_LISMN
CmpA (Bacillus subtilis)	tr|A0A6H0GYX6|A0A6H0GYX6_BACIU
PepA1 (Staphylococcus aureus)	tr|A0A4U2KHW9|A0A4U2KHW9_STAAU
Listeriolysin S (Listeria monocytogenes)	tr|A0A823HP36|A0A823HP36_LISMN
Streptolysin (Streptococcus pyogenes) (srtA)	sp|P0C0H8|SRTA_STRPY
SdaA (Bacillus subtilis)	tr|A0A655FIQ9|A0A655FIQ9_MYCTX
MntS (Escherichia coli)	sp|P0DKB3|MNTS_ECOLI
senS (Bacillus subtilis)	sp|P21344|SENS_BACSU
